# Supplementary material for: HemaScope: A Tool for Analyzing Single-cell and Spatial Transcriptomics Data of Hematopoietic Cells
Source: Genomics Proteomics Bioinformatics. 2025 Jan 25;23(2):qzaf002. doi: 10.1093/gpbjnl/qzaf002 (PMC12374577; doi:10.1093/gpbjnl/qzaf002)
Supplement: qzaf002_Supplementary_Data [file qzaf002_supplementary_data.zip]

Archive with 20 entries (20 files):
- Table S10.xlsx
- supplementary material captions.docx
- FigureS7.tif
- Table S11.xlsx
- Table S5.xlsx
- Table S8.docx
- Table S7.xlsx
- Table S3.xlsx
- Table S2.docx
- FigureS5.tif
- File S1.docx
- Table S4.xlsx
- FigureS6.tif
- FigureS4.tif
- FigureS3.tif
- Table S1.xlsx
- FigureS1.tif
- Table S9.xlsx
- Table S6.xlsx
- FigureS2.tif
