# Supplementary material for: HemaScope: A Tool for Analyzing Single-cell and Spatial Transcriptomics Data of Hematopoietic Cells
Source: Genomics Proteomics Bioinformatics. 2025 Jan 25;23(2):qzaf002. doi: 10.1093/gpbjnl/qzaf002 (PMC12374577; doi:10.1093/gpbjnl/qzaf002)
Supplement: qzaf002_Supplementary_Data [file qzaf002_supplementary_data.zip › Table S10.xlsx]

## Sheet: Table S4
Table S10 DEGs of each cluster
P value	Avg_log2(fold change)	pct.1	pct.2	P value adjusted	Cluster	Gene
0	2.0687	0.596	0.074	0	1	TSHZ2
0	1.63434	0.669	0.191	0	1	FHIT
0	1.56823	0.395	0.041	0	1	AL109930.1
0	1.45403	0.738	0.232	0	1	PRKCA
0	1.40571	0.537	0.118	0	1	LEF1
0	1.37887	0.709	0.216	0	1	CAMK4
0	1.36438	0.808	0.294	0	1	BCL11B
0	1.31283	0.79	0.365	0	1	MAML2
0	1.25102	0.647	0.212	0	1	INPP4B
0	1.24739	0.909	0.404	0	1	LTB
0	1.19575	0.845	0.419	0	1	LDHB
0	1.16342	0.442	0.097	0	1	CCR7
0	1.15529	0.724	0.363	0	1	NDFIP1
0	1.12507	0.574	0.211	0	1	SERINC5
0	1.11533	0.911	0.57	0	1	GAS5
0	1.10788	0.591	0.248	0	1	NOSIP
0	1.05845	0.535	0.176	0	1	ANK3
0	1.03571	0.723	0.322	0	1	PDE3B
0	1.01932	0.701	0.337	0	1	LEPROTL1
0	1.01831	0.36	0.081	0	1	PLCL1
0	1.01434	0.375	0.091	0	1	PRKCQ-AS1
0	1.01295	0.998	0.901	0	1	RPL31
0	1.01163	0.592	0.202	0	1	IL7R
0	0.996853	1	0.94	0	1	RPL34
0	0.983816	0.768	0.328	0	1	TRAC
0	0.970808	0.999	0.898	0	1	RPS25
0	0.970555	1	0.957	0	1	RPS27
0	0.955608	0.49	0.239	0	1	BCL2
0	0.955023	0.374	0.107	0	1	ICOS
0	0.951845	1	0.944	0	1	RPL32
0	0.946611	0.687	0.354	0	1	PCED1B-AS1
0	0.945269	0.615	0.249	0	1	TC2N
0	0.940221	0.533	0.206	0	1	PIK3IP1
0	0.937343	0.999	0.934	0	1	RPS6
0	0.935134	0.514	0.201	0	1	ABLIM1
0	0.931226	0.312	0.068	0	1	PRKCA-AS1
0	0.930259	1	0.946	0	1	RPS14
0	0.92995	0.409	0.125	0	1	RCAN3
0	0.924854	0.999	0.906	0	1	RPL3
0	0.910007	0.999	0.977	0	1	RPL21
0	0.909496	0.996	0.898	0	1	RPL30
0	0.904715	0.333	0.08	0	1	MAL
0	0.904582	0.407	0.122	0	1	NELL2
0	0.897281	0.998	0.901	0	1	RPS13
0	0.896473	0.93	0.746	0	1	JUNB
0	0.895933	0.985	0.818	0	1	EEF1G
0	0.895605	0.854	0.565	0	1	EIF3E
0	0.895503	0.643	0.349	0	1	SNHG32
0	0.894866	0.454	0.171	0	1	OXNAD1
0	0.889268	0.525	0.225	0	1	TCF7
0	0.886219	0.919	0.624	0	1	NPM1
0	0.878173	1	0.948	0	1	RPL13
0	0.875553	0.999	0.917	0	1	RPL35A
0	0.874335	1	0.926	0	1	RPS29
0	0.869159	1	0.935	0	1	RPS15A
0	0.867109	0.412	0.142	0	1	FLT3LG
0	0.866664	0.92	0.68	0	1	SARAF
0	0.857719	0.414	0.154	0	1	ITPKB
0	0.856981	0.339	0.102	0	1	TESPA1
0	0.856947	0.408	0.129	0	1	CD27
0	0.854588	0.471	0.23	0	1	TRBC1
0	0.85121	0.999	0.927	0	1	RPL11
0	0.843777	0.713	0.429	0	1	SNHG8
0	0.84345	0.944	0.681	0	1	FOXP1
0	0.842657	0.998	0.905	0	1	RPS4X
0	0.842515	0.684	0.3	0	1	CD3E
0	0.841958	0.999	0.94	0	1	RPS27A
0	0.840723	0.999	0.934	0	1	RPL7
0	0.832579	0.998	0.926	0	1	RPS3A
0	0.827658	0.537	0.255	0	1	ZEB1
0	0.825028	0.376	0.151	0	1	MLLT3
0	0.823314	0.998	0.946	0	1	RPS12
0	0.820177	0.371	0.126	0	1	TXK
0	0.818435	0.839	0.571	0	1	NOP53
0	0.818353	0.432	0.201	0	1	FKBP5
0	0.818246	0.995	0.882	0	1	RPL9
0	0.816102	0.998	0.886	0	1	RPL36
0	0.814843	0.365	0.116	0	1	CSGALNACT1
0	0.806232	0.753	0.338	0	1	CD3D
0	0.801431	0.994	0.872	0	1	RPS20
0	0.791317	1	0.941	0	1	RPL10
0	0.789601	0.452	0.179	0	1	CD3G
0	0.785159	0.577	0.276	0	1	SCML4
0	0.783473	1	0.937	0	1	RPS18
0	0.781899	0.993	0.855	0	1	RPL10A
0	0.780128	0.966	0.786	0	1	RPL4
0	0.775221	0.374	0.142	0	1	IL6ST
0	0.774716	0.619	0.328	0	1	TRBC2
0	0.771788	0.977	0.81	0	1	RPL5
0	0.771553	0.547	0.294	0	1	STAT3
0	0.770149	0.254	0.051	0	1	LINC01891
0	0.768611	0.988	0.835	0	1	RPS5
0	0.76675	0.997	0.884	0	1	RPS8
0	0.763519	0.985	0.852	0	1	RPL38
0	0.761536	0.292	0.108	0	1	IGF1R
0	0.759734	0.369	0.13	0	1	LINC00861
0	0.757644	0.977	0.81	0	1	RPL22
0	0.753943	0.998	0.904	0	1	RPL19
0	0.752502	0.896	0.683	0	1	TOMM7
0	0.751181	0.999	0.933	0	1	RPLP2
0	0.748993	0.999	0.92	0	1	RPS3
0	0.744378	0.65	0.353	0	1	FYB1
0	0.738923	0.999	0.906	0	1	RPS28
0	0.737493	0.999	0.899	0	1	RPL23A
0	0.735931	0.713	0.422	0	1	ZNF331
0	0.73351	0.455	0.182	0	1	CD6
0	0.731002	0.898	0.678	0	1	EEF1B2
0	0.725746	0.989	0.848	0	1	RPL14
0	0.722718	0.991	0.866	0	1	RPS16
0	0.722006	0.437	0.194	0	1	MGAT4A
0	0.71999	0.899	0.636	0	1	SNHG29
0	0.718496	0.739	0.463	0	1	CCND3
0	0.717409	0.991	0.857	0	1	RPL18
0	0.708129	0.998	0.899	0	1	RPS23
0	0.70016	0.252	0.068	0	1	TRAT1
0	0.697384	0.973	0.828	0	1	RPL24
0	0.697382	0.992	0.883	0	1	RPS2
0	0.69635	0.485	0.237	0	1	SELL
0	0.695331	0.999	0.904	0	1	RPL39
0	0.692623	0.431	0.227	0	1	RAPGEF6
0	0.692036	0.999	0.941	0	1	EEF1A1
0	0.691707	0.652	0.397	0	1	DOCK10
0	0.689485	1	0.944	0	1	RPL13A
0	0.68472	0.998	0.909	0	1	RPL27A
0	0.683905	0.605	0.352	0	1	SLC2A3
0	0.681896	0.999	0.936	0	1	RPL18A
0	0.678706	0.479	0.283	0	1	RGS10
0	0.665023	0.27	0.109	0	1	AP000787.1
0	0.659269	0.259	0.084	0	1	AP3M2
0	0.659012	0.513	0.247	0	1	LCK
0	0.649034	0.996	0.893	0	1	RPL17
0	0.648105	0.477	0.256	0	1	TGFBR2
0	0.642217	0.999	0.933	0	1	RPS15
0	0.640006	0.988	0.859	0	1	RPL37
0	0.639249	0.296	0.123	0	1	GIMAP7
0	0.637333	0.957	0.779	0	1	RPSA
0	0.634886	0.581	0.366	0	1	IKZF1
0	0.631092	0.673	0.379	0	1	RHOH
0	0.628256	0.372	0.171	0	1	PCED1B
0	0.627667	0.986	0.839	0	1	RPS21
0	0.627554	0.993	0.872	0	1	RPL36A
0	0.625905	0.308	0.111	0	1	APBA2
0	0.623775	0.313	0.167	0	1	SESN3
0	0.617704	0.992	0.88	0	1	RPL6
0	0.617036	0.994	0.889	0	1	RPS9
0	0.616301	0.53	0.319	0	1	MCUB
0	0.614461	0.535	0.298	0	1	AAK1
0	0.614456	0.273	0.116	0	1	PRKN
0	0.613231	0.996	0.903	0	1	RPL12
0	0.59874	1	0.972	0	1	RPL41
0	0.598283	0.984	0.857	0	1	RPL29
0	0.594923	0.982	0.845	0	1	RPL27
0	0.594055	0.884	0.681	0	1	EEF2
0	0.592724	0.859	0.63	0	1	SNHG5
0	0.59256	0.897	0.728	0	1	RPS10
0	0.590564	0.959	0.803	0	1	EEF1D
0	0.588152	0.557	0.305	0	1	CLEC2D
0	0.586819	0.479	0.29	0	1	RSL1D1
0	0.586721	0.324	0.143	0	1	PATJ
0	0.585805	0.972	0.808	0	1	RACK1
0	0.583893	1	0.936	0	1	RPS19
0	0.579539	0.66	0.394	0	1	EVL
0	0.579141	0.583	0.354	0	1	TLE5
0	0.578233	0.958	0.778	0	1	RPL23
0	0.575205	0.897	0.82	0	1	RPS26
0	0.568987	0.5	0.286	0	1	ATM
0	0.563433	0.444	0.236	0	1	SAMHD1
0	0.563176	0.272	0.125	0	1	SOCS3
0	0.562889	0.738	0.442	0	1	TNFAIP3
0	0.56173	0.465	0.273	0	1	TNFAIP8
0	0.560894	0.428	0.231	0	1	TMC8
0	0.559332	0.96	0.818	0	1	PABPC1
0	0.553748	0.659	0.468	0	1	EIF4A2
0	0.55115	0.513	0.313	0	1	SEPTIN6
0	0.550681	0.986	0.864	0	1	RPS7
0	0.549843	0.996	0.896	0	1	RPL15
0	0.546077	0.838	0.633	0	1	COMMD6
0	0.545928	0.282	0.118	0	1	NR3C2
0	0.542245	0.404	0.224	0	1	TRAF3IP3
0	0.539757	0.319	0.138	0	1	ITK
0	0.539017	0.998	0.901	0	1	RPL26
0	0.535896	0.376	0.216	0	1	GCC2
0	0.533129	0.625	0.373	0	1	RNF125
0	0.533024	0.5	0.295	0	1	PACS1
0	0.530769	0.545	0.336	0	1	TMEM123
0	0.529821	0.975	0.882	0	1	TPT1
0	0.526912	0.991	0.892	0	1	RPS17
0	0.526601	0.449	0.261	0	1	DNAJB1
0	0.52604	0.292	0.142	0	1	CRTC3
0	0.524523	0.391	0.236	0	1	SVIP
0	0.520375	0.692	0.497	0	1	SNHG6
0	0.516315	0.531	0.376	0	1	SMDT1
0	0.514638	0.343	0.164	0	1	LAT
0	0.513942	0.281	0.137	0	1	FAM117B
0	0.511007	0.895	0.742	0	1	UQCRB
0	0.51075	0.391	0.221	0	1	ADD3
0	0.509637	0.33	0.183	0	1	SUPT3H
0	0.509513	0.886	0.721	0	1	COX7C
0	0.50631	0.358	0.16	0	1	THEMIS
0	0.506283	0.612	0.439	0	1	ANAPC16
0	0.502952	0.488	0.287	0	1	AC079793.1
0	0.500658	0.505	0.293	0	1	RASA3
0	0.499927	0.352	0.197	0	1	OCIAD2
0	0.498112	0.412	0.244	0	1	PDE7A
0	0.496511	0.472	0.253	0	1	IFITM1
0	0.49633	0.392	0.231	0	1	RBL2
0	0.493619	0.301	0.157	0	1	BTBD11
0	0.492782	0.993	0.886	0	1	RPL35
0	0.491818	0.811	0.355	0	1	BACH2
0	0.490534	0.347	0.208	0	1	TECR
0	0.488842	0.93	0.799	0	1	NACA
0	0.486597	0.322	0.185	0	1	ZNF609
0	0.480858	0.621	0.414	0	1	RIPOR2
0	0.48012	0.82	0.582	0	1	LINC01619
0	0.475892	0.312	0.17	0	1	PTGER4
0	0.47456	0.253	0.133	0	1	FILIP1L
0	0.471791	0.473	0.263	0	1	CD96
0	0.470837	0.48	0.362	0	1	ST13
0	0.470832	0.995	0.905	0	1	RPL28
0	0.469657	0.988	0.892	0	1	FAU
0	0.46954	0.519	0.25	0	1	CD7
0	0.467457	0.832	0.596	0	1	ZFP36L2
0	0.465731	0.67	0.499	0	1	EIF3H
0	0.464742	0.486	0.329	0	1	EIF4B
0	0.463523	0.655	0.459	0	1	HSPA8
0	0.463388	0.992	0.896	0	1	RPL8
0	0.457507	0.989	0.867	0	1	RPL37A
0	0.453719	0.434	0.23	0	1	CD2
0	0.452569	0.666	0.403	0	1	PITPNC1
0	0.451641	0.412	0.268	0	1	TTC3
0	0.451141	0.336	0.208	0	1	PSIP1
0	0.448589	0.427	0.245	0	1	TNIK
0	0.446099	0.257	0.13	0	1	ZNF10
0	0.444196	0.386	0.269	0	1	CMPK1
0	0.440946	0.568	0.39	0	1	CD48
0	0.43901	1	0.985	0	1	MALAT1
0	0.43807	0.944	0.782	0	1	RPLP0
0	0.43801	0.574	0.406	0	1	VAMP2
0	0.437989	0.278	0.15	0	1	ITM2A
0	0.435016	0.94	0.795	0	1	RPL7A
0	0.433218	0.571	0.394	0	1	GPSM3
0	0.432865	0.631	0.47	0	1	TXNIP
0	0.432497	0.366	0.222	0	1	PRMT2
0	0.43214	0.478	0.316	0	1	CORO7
0	0.429795	0.284	0.145	0	1	GPR183
0	0.427496	0.957	0.838	0	1	PFDN5
0	0.42628	0.346	0.206	0	1	SUCLG2
0	0.425523	0.921	0.798	0	1	BTF3
0	0.421225	0.419	0.291	0	1	LINC01578
0	0.420593	0.712	0.519	0	1	NAP1L1
0	0.419543	0.415	0.264	0	1	SEPTIN9
0	0.417382	0.417	0.243	0	1	LIME1
0	0.416246	0.274	0.152	0	1	SFMBT1
0	0.415001	0.297	0.179	0	1	LBH
0	0.414189	0.892	0.672	0	1	ARHGAP15
0	0.413902	0.517	0.387	0	1	RSL24D1
0	0.412896	0.319	0.191	0	1	SNRPN
0	0.412201	0.687	0.489	0	1	ZBTB20
0	0.411229	0.76	0.458	0	1	SKAP1
0	0.411172	0.321	0.189	0	1	ARHGEF18
0	0.411056	0.301	0.187	0	1	CMSS1
0	0.408852	0.876	0.714	0	1	COX4I1
0	0.408575	0.291	0.165	0	1	SEPTIN1
0	0.408473	0.793	0.613	0	1	HINT1
0	0.407278	0.861	0.717	0	1	RPL36AL
0	0.403463	0.333	0.211	0	1	ABCC1
0	0.402947	0.531	0.381	0	1	EIF3L
0	0.402285	0.667	0.512	0	1	SNRPD2
0	0.40202	0.443	0.286	0	1	TUT4
0	0.401523	0.386	0.247	0	1	TNRC6C
0	0.399781	0.387	0.246	0	1	CDC14A
0	0.398008	0.506	0.379	0	1	UXT
0	0.396736	0.349	0.219	0	1	CEP85L
0	0.395303	0.402	0.269	0	1	USP3-AS1
0	0.394927	0.29	0.175	0	1	CERS6
0	0.390976	0.339	0.224	0	1	MPHOSPH8
0	0.3896	0.974	0.916	0	1	UBA52
0	0.389061	0.563	0.418	0	1	SSR2
0	0.387139	0.587	0.438	0	1	N4BP2L2
0	0.387078	0.277	0.149	0	1	BIN1
0	0.386505	0.347	0.241	0	1	DDX18
0	0.386028	0.558	0.447	0	1	PNRC1
0	0.385257	0.912	0.729	0	1	HNRNPA1
0	0.384208	0.697	0.353	0	1	CD247
0	0.380585	0.408	0.28	0	1	GLG1
0	0.380493	0.623	0.474	0	1	EIF3F
0	0.379464	0.658	0.483	0	1	FXYD5
0	0.37932	0.784	0.625	0	1	CIRBP
0	0.378583	0.531	0.381	0	1	ZC3HAV1
0	0.378476	0.361	0.251	0	1	TLK1
0	0.378419	0.352	0.208	0	1	TMEM243
0	0.376925	0.596	0.431	0	1	STK4
0	0.374463	0.417	0.289	0	1	PPP1R2
0	0.374023	0.254	0.134	0	1	PRKCQ
0	0.373757	0.288	0.169	0	1	AP001011.1
0	0.368871	0.393	0.284	0	1	EIF2S3
0	0.368359	0.3	0.182	0	1	AC026979.2
0	0.36664	0.999	0.948	0	1	RPLP1
0	0.365986	0.824	0.633	0	1	TSC22D3
0	0.365949	0.554	0.399	0	1	LIMD2
0	0.365556	0.459	0.315	0	1	RNASET2
0	0.363014	0.589	0.441	0	1	SSH2
0	0.361627	0.364	0.246	0	1	IMMP2L
0	0.360325	0.388	0.271	0	1	BCAS2
0	0.359922	0.461	0.341	0	1	EIF3D
0	0.359024	0.394	0.25	0	1	ACAP1
0	0.358481	0.572	0.445	0	1	CHD2
0	0.358211	0.679	0.522	0	1	ZFAS1
0	0.355884	0.387	0.272	0	1	FAM177A1
0	0.354406	0.272	0.163	0	1	PIK3CD
0	0.353266	0.614	0.45	0	1	CYTH1
0	0.346326	0.29	0.178	0	1	ARHGAP45
0	0.345899	0.893	0.702	0	1	BTG1
0	0.342728	0.322	0.206	0	1	RASSF3
0	0.342376	0.996	0.889	0	1	TMSB10
0	0.342091	0.331	0.207	0	1	MPP7
0	0.33951	0.333	0.207	0	1	AC092652.1
0	0.335037	0.353	0.236	0	1	TSTD1
0	0.333506	0.333	0.207	0	1	TTC39C
0	0.329677	0.686	0.546	0	1	ANKRD12
0	0.32344	0.545	0.425	0	1	HNRNPA0
0	0.318885	0.676	0.547	0	1	COX6C
0	0.314409	0.303	0.185	0	1	PAG1
0	0.31362	0.543	0.419	0	1	PNISR
0	0.310229	0.757	0.648	0	1	RAB11A
0	0.308111	0.284	0.168	0	1	ETS1
0	0.308047	0.849	0.656	0	1	HLA-E
0	0.308009	0.654	0.544	0	1	YPEL5
0	0.302674	0.319	0.186	0	1	SPOCK2
0	0.301819	0.615	0.492	0	1	ATP6V1G1
0	0.296798	0.742	0.443	0	1	PRKCH
0	0.293077	0.752	0.627	0	1	SRSF5
0	0.292897	0.886	0.772	0	1	DDX5
0	0.288835	0.827	0.655	0	1	ARHGDIB
0	0.286719	0.689	0.538	0	1	SMCHD1
0	0.285849	0.782	0.64	0	1	MYL12A
0	0.284459	0.514	0.372	0	1	CNOT6L
0	0.282839	0.772	0.601	0	1	CDC42SE2
0	0.262103	0.874	0.749	0	1	TMA7
5.02e-308	0.323877	0.539	0.422	1.09e-303	1	APRT
2.24e-307	0.368399	0.324	0.221	4.85e-303	1	PPA1
4.2e-306	0.331714	0.372	0.258	9.12e-302	1	PEBP1
8.55e-306	0.330423	0.388	0.272	1.86e-301	1	G3BP2
6.79e-304	0.314638	0.512	0.392	1.47e-299	1	NDUFS5
1.13e-301	0.34284	0.269	0.168	2.46e-297	1	CNST
2.81e-299	0.372872	0.356	0.251	6.11e-295	1	DYNLT1
2.24e-289	0.25678	0.445	0.318	4.86e-285	1	FOXO1
4.52e-289	0.327426	0.522	0.415	9.82e-285	1	ATP5PO
1.2e-287	0.281766	0.353	0.237	2.6e-283	1	ZHX2
5.92e-286	0.355767	0.309	0.208	1.29e-281	1	RBMS1
7.38e-286	0.364141	0.253	0.162	1.6e-281	1	CCNG1
1.14e-283	0.307093	0.463	0.351	2.48e-279	1	SF1
1.36e-282	0.259374	0.383	0.277	2.95e-278	1	SBDS
1.78e-279	0.299663	0.258	0.16	3.85e-275	1	CRYBG1
6.13e-276	0.273412	0.634	0.518	1.33e-271	1	HNRNPDL
4.64e-275	0.33343	0.371	0.27	1.01e-270	1	SNHG25
2.13e-272	0.311459	0.417	0.305	4.62e-268	1	NOP58
2.48e-270	0.359906	0.304	0.211	5.38e-266	1	ATP1A1
9.26e-269	0.35855	0.337	0.239	2.01e-264	1	RNF138
1.24e-268	0.326948	0.324	0.222	2.7e-264	1	RNF216
3.28e-265	0.353594	0.262	0.171	7.11e-261	1	ATF7IP2
2.08e-262	0.300677	0.409	0.295	4.52e-258	1	AC114760.2
7.86e-255	0.296089	0.256	0.163	1.71e-250	1	PBXIP1
1.94e-253	0.278572	0.277	0.179	4.21e-249	1	LINC01138
8.37e-253	0.331368	0.44	0.345	1.82e-248	1	C19orf53
1.55e-252	0.359898	0.375	0.282	3.37e-248	1	CHURC1
3.21e-247	0.258506	0.684	0.611	6.97e-243	1	CCNI
7.21e-247	0.292483	0.348	0.245	1.56e-242	1	PTPN4
3.5e-244	0.302486	0.434	0.334	7.59e-240	1	CUTA
7.75e-244	0.310075	0.529	0.439	1.68e-239	1	CNBP
9.66e-242	0.305889	0.288	0.194	2.1e-237	1	STK38
2.73e-241	0.348052	0.283	0.193	5.93e-237	1	SPDYE2
4.4e-239	0.309697	0.338	0.238	9.56e-235	1	USP36
3.79e-238	0.277656	0.479	0.375	8.22e-234	1	RBMX
1.03e-237	0.292135	0.384	0.282	2.24e-233	1	KAT6A
6.13e-237	0.270891	0.438	0.332	1.33e-232	1	ESYT2
2.04e-231	0.277843	0.368	0.269	4.42e-227	1	PER1
5.41e-228	0.295006	0.33	0.236	1.17e-223	1	SNHG3
3.75e-226	0.250462	0.283	0.188	8.14e-222	1	CYFIP2
8.31e-222	0.305321	0.353	0.263	1.8e-217	1	LSM5
2.17e-217	0.271306	0.298	0.205	4.7e-213	1	CYLD
8.98e-215	0.292666	0.437	0.348	1.95e-210	1	UBXN1
7.48e-214	0.27753	0.268	0.182	1.62e-209	1	SEMA4D
1.04e-213	0.319461	0.303	0.211	2.25e-209	1	DDIT4
1.25e-207	0.277249	0.328	0.236	2.71e-203	1	BICRAL
3.28e-204	0.25217	0.264	0.178	7.11e-200	1	ARHGEF1
1.15e-201	0.296213	0.313	0.226	2.49e-197	1	SMG6
2.16e-200	0.254141	0.295	0.204	4.69e-196	1	TBC1D10C
2.12e-191	0.278426	0.271	0.188	4.6e-187	1	CCM2
1.43e-190	0.267136	0.365	0.276	3.1e-186	1	ERC1
4.12e-189	0.285447	0.283	0.203	8.93e-185	1	POLR2J3
1.95e-184	0.271819	0.464	0.387	4.22e-180	1	C11orf58
5.69e-183	0.295919	0.287	0.211	1.23e-178	1	EIF2A
6.9e-181	0.261458	0.366	0.282	1.5e-176	1	NSD3
1.45e-179	0.289003	0.347	0.269	3.14e-175	1	TOMM20
9.62e-178	0.269976	0.256	0.18	2.09e-173	1	UGP2
4.14e-174	0.256598	0.253	0.176	8.99e-170	1	CNN2
1.09e-172	0.268813	0.256	0.181	2.37e-168	1	ILF3-DT
2.2e-168	0.27465	0.255	0.183	4.77e-164	1	CRBN
7.77e-168	0.276076	0.279	0.204	1.69e-163	1	NBDY
2.67e-162	0.25947	0.479	0.413	5.8e-158	1	CSDE1
6.16e-161	0.253617	0.357	0.281	1.34e-156	1	XRCC6
4.56e-155	0.250128	0.322	0.247	9.9e-151	1	FBL
3.37e-151	0.266183	0.327	0.256	7.31e-147	1	NSA2
5.66e-146	0.273853	0.299	0.229	1.23e-141	1	HIPK1
3.79e-140	0.256671	0.354	0.288	8.22e-136	1	ATP5PD
5.13e-138	0.274281	0.386	0.322	1.11e-133	1	PSMA1
1.79e-135	0.255051	0.3	0.231	3.89e-131	1	CAMKMT
2.81e-131	0.252155	0.292	0.227	6.1e-127	1	CCDC59
3.98e-115	0.458222	0.306	0.252	8.65e-111	1	RPS4Y1
0	4.14141	1	0.84	0	6	HBA2
0	4.04757	1	0.706	0	6	HBA1
0	4.03527	1	0.945	0	6	HBB
0	3.28522	0.997	0.119	0	6	ALAS2
0	2.94235	0.998	0.142	0	6	SNCA
0	2.53142	0.942	0.113	0	6	BPGM
0	2.42921	0.999	0.736	0	6	UBB
0	2.34951	0.931	0.074	0	6	DCAF12
0	2.32174	0.955	0.213	0	6	MKRN1
0	2.17318	0.986	0.276	0	6	BNIP3L
0	2.11605	0.97	0.197	0	6	SLC25A39
0	2.10559	0.997	0.303	0	6	HBD
0	2.05896	0.631	0.036	0	6	IFIT1B
0	1.98626	0.985	0.179	0	6	SLC25A37
0	1.95704	0.919	0.197	0	6	NCOA4
0	1.89742	0.909	0.112	0	6	FECH
0	1.86012	0.995	0.2	0	6	AHSP
0	1.80459	0.881	0.118	0	6	STRADB
0	1.78349	0.977	0.236	0	6	BLVRB
0	1.64715	0.838	0.081	0	6	SELENBP1
0	1.6178	0.845	0.111	0	6	MPP1
0	1.5854	0.869	0.155	0	6	ADIPOR1
0	1.57353	0.916	0.224	0	6	FBXO7
0	1.53867	0.828	0.159	0	6	LGALS3
0	1.53098	0.788	0.078	0	6	GMPR
0	1.49001	0.95	0.321	0	6	FKBP8
0	1.48403	0.929	0.308	0	6	BSG
0	1.39337	0.463	0.025	0	6	KRT1
0	1.33932	0.934	0.183	0	6	HBM
0	1.33027	0.899	0.294	0	6	GABARAPL2
0	1.32878	0.323	0.091	0	6	EIF1AY
0	1.31508	0.744	0.101	0	6	FAM210B
0	1.25459	0.732	0.198	0	6	PITHD1
0	1.23803	0.786	0.199	0	6	CCNDBP1
0	1.20378	0.718	0.083	0	6	EPB42
0	1.09703	0.945	0.474	0	6	GUK1
0	1.09338	0.656	0.077	0	6	DMTN
0	1.08277	0.723	0.102	0	6	HEMGN
0	1.0641	0.387	0.046	0	6	TMCC2
0	1.0453	0.912	0.183	0	6	CA1
0	1.04357	0.681	0.111	0	6	BCL2L1
0	1.02786	0.69	0.167	0	6	MAP2K3
0	0.991816	0.534	0.063	0	6	HBQ1
0	0.944367	0.679	0.2	0	6	CAT
0	0.907397	0.775	0.233	0	6	RNF10
0	0.881511	0.919	0.412	0	6	GYPC
0	0.871755	0.548	0.112	0	6	GLRX5
0	0.870439	0.446	0.045	0	6	PDZK1IP1
0	0.839002	0.696	0.211	0	6	PSMF1
0	0.838734	0.528	0.071	0	6	TRIM58
0	0.828173	0.832	0.105	0	6	SLC4A1
0	0.773788	0.687	0.218	0	6	ISCA1
0	0.742045	0.604	0.169	0	6	BAG1
0	0.731222	0.743	0.324	0	6	C9orf78
0	0.706924	0.682	0.243	0	6	EIF1B
0	0.702607	0.62	0.164	0	6	GLUL
0	0.655099	0.592	0.184	0	6	CISD2
0	0.648512	0.479	0.11	0	6	DPM2
0	0.643171	0.629	0.193	0	6	RIOK3
0	0.639008	0.711	0.33	0	6	TERF2IP
0	0.619015	0.831	0.507	0	6	SEC62
0	0.61013	0.368	0.051	0	6	NFIX
0	0.609893	0.559	0.181	0	6	RPIA
0	0.591523	0.707	0.261	0	6	TALDO1
0	0.562786	0.59	0.183	0	6	YBX3
0	0.5558	0.373	0.069	0	6	MYL4
0	0.548733	0.281	0.024	0	6	LINC00570
0	0.535291	0.402	0.087	0	6	UBXN6
0	0.508677	0.524	0.186	0	6	PIM1
0	0.508064	0.573	0.189	0	6	HAGH
0	0.503312	0.597	0.09	0	6	GYPB
0	0.49901	0.537	0.173	0	6	RNF11
0	0.449891	0.586	0.237	0	6	GSPT1
0	0.448775	0.974	0.787	0	6	OAZ1
0	0.4408	0.396	0.106	0	6	FAM104A
0	0.437886	0.775	0.386	0	6	SNX3
0	0.434093	0.582	0.225	0	6	EMC3
0	0.424231	0.67	0.281	0	6	MAP1LC3B
0	0.401979	0.365	0.092	0	6	R3HDM4
0	0.401802	0.627	0.267	0	6	RAD23A
0	0.381683	0.279	0.06	0	6	TMOD1
0	0.376484	0.31	0.082	0	6	PNP
0	0.374425	0.591	0.294	0	6	PRDX6
0	0.353096	0.36	0.117	0	6	CMAS
0	0.350024	0.46	0.167	0	6	EIF2AK1
0	0.345391	0.555	0.252	0	6	ACP1
0	0.345073	0.322	0.083	0	6	KLF1
0	0.336325	0.32	0.097	0	6	CREG1
0	0.334918	0.257	0.065	0	6	NFE2
0	0.331066	0.361	0.114	0	6	TESC
0	0.318752	0.553	0.261	0	6	FIS1
0	0.307452	0.44	0.121	0	6	HMBS
0	0.293846	0.559	0.276	0	6	STMP1
0	0.290782	0.695	0.355	0	6	RBX1
0	0.280208	0.277	0.096	0	6	PIGC
0	0.265191	0.391	0.146	0	6	ASCC2
0	0.264386	0.351	0.117	0	6	2023-03-08
0	0.261885	0.398	0.177	0	6	NUDT4
0	0.255035	0.287	0.106	0	6	CCS
4e-240	0.461767	0.443	0.253	8.69e-236	6	ARL4A
0	3.81611	0.974	0.189	0	14	LST1
0	3.34551	0.957	0.219	0	14	AIF1
0	3.19324	0.902	0.069	0	14	FCGR3A
0	3.09714	0.841	0.086	0	14	IFITM3
0	3.08428	0.94	0.192	0	14	FCER1G
0	3.07604	0.98	0.394	0	14	SAT1
0	2.9645	0.934	0.127	0	14	IFI30
0	2.94109	0.96	0.346	0	14	COTL1
0	2.72664	0.888	0.075	0	14	SERPINA1
0	2.72289	0.885	0.061	0	14	TCF7L2
0	2.64394	0.963	0.304	0	14	PSAP
0	2.61095	0.93	0.246	0	14	S100A11
0	2.57174	0.827	0.029	0	14	MS4A7
0	2.52909	0.961	0.313	0	14	CTSS
0	2.52657	0.953	0.186	0	14	CST3
0	2.52241	0.987	0.951	0	14	FTH1
0	2.47136	0.987	0.285	0	14	LYN
0	2.43018	0.798	0.035	0	14	SMIM25
0	2.41398	0.968	0.941	0	14	FTL
0	2.40314	0.852	0.099	0	14	CFD
0	2.37749	0.958	0.243	0	14	TYROBP
0	2.34083	0.658	0.012	0	14	PAPSS2
0	2.28309	0.771	0.054	0	14	CD86
0	2.24305	0.802	0.109	0	14	PLAUR
0	2.23976	0.846	0.095	0	14	SLC8A1
0	2.22331	0.859	0.099	0	14	FAM49A
0	2.20383	0.764	0.065	0	14	WARS
0	2.19422	0.975	0.287	0	14	NAMPT
0	2.15009	0.794	0.065	0	14	CD68
0	2.14555	0.799	0.161	0	14	TIMP1
0	2.10582	0.787	0.059	0	14	PILRA
0	2.08852	0.873	0.197	0	14	ASAH1
0	2.08103	0.843	0.123	0	14	MTSS1
0	2.05444	0.868	0.145	0	14	TYMP
0	2.04791	0.76	0.056	0	14	C5AR1
0	2.03663	0.784	0.085	0	14	SPI1
0	2.02215	0.83	0.189	0	14	STXBP2
0	2.01177	0.985	0.517	0	14	NEAT1
0	1.97776	0.914	0.411	0	14	IFITM2
0	1.93276	0.76	0.085	0	14	PECAM1
0	1.93163	0.823	0.135	0	14	BID
0	1.91803	0.823	0.088	0	14	CLEC7A
0	1.90925	0.863	0.241	0	14	NPC2
0	1.8955	0.953	0.653	0	14	S100A4
0	1.82578	0.764	0.097	0	14	TBXAS1
0	1.81161	0.877	0.271	0	14	HLA-DPA1
0	1.79488	0.807	0.13	0	14	FCN1
0	1.78153	0.851	0.185	0	14	GAB2
0	1.75006	0.69	0.082	0	14	RHOC
0	1.742	0.718	0.066	0	14	HCK
0	1.70763	0.678	0.086	0	14	GRK3
0	1.70035	0.822	0.231	0	14	VSIR
0	1.69148	0.696	0.08	0	14	IRAK3
0	1.68463	0.612	0.042	0	14	MAFB
0	1.67645	0.829	0.272	0	14	SOD2
0	1.67361	0.687	0.092	0	14	CALHM6
0	1.65342	0.575	0.037	0	14	TBC1D8
0	1.65232	0.589	0.043	0	14	RNF144B
0	1.65059	0.948	0.696	0	14	S100A6
0	1.6436	0.832	0.254	0	14	MYO9B
0	1.6248	0.701	0.084	0	14	DOCK5
0	1.61603	0.772	0.145	0	14	TNFRSF1B
0	1.61226	0.634	0.029	0	14	LILRB2
0	1.60515	0.955	0.343	0	14	ZEB2
0	1.60232	0.846	0.264	0	14	SAMSN1
0	1.59984	0.671	0.063	0	14	SLC11A1
0	1.56307	0.556	0.014	0	14	CSF1R
0	1.56142	0.76	0.207	0	14	RILPL2
0	1.55467	0.546	0.003	0	14	CDKN1C
0	1.55028	0.604	0.021	0	14	LRRC25
0	1.54982	0.683	0.081	0	14	CFP
0	1.54297	0.925	0.548	0	14	NAP1L1
0	1.54	0.408	0.073	0	14	G0S2
0	1.53039	0.833	0.3	0	14	FKBP1A
0	1.50761	0.788	0.259	0	14	CSTB
0	1.49774	0.789	0.213	0	14	TKT
0	1.49163	0.291	0.001	0	14	VMO1
0	1.48779	0.812	0.263	0	14	RAPGEF1
0	1.48389	0.467	0.021	0	14	AL157871.4
0	1.48255	0.69	0.096	0	14	FGR
0	1.48127	0.569	0.032	0	14	LILRA5
0	1.47236	0.982	0.919	0	14	ACTB
0	1.47105	0.856	0.245	0	14	CD83
0	1.46786	0.744	0.164	0	14	RIN3
0	1.46736	0.721	0.191	0	14	NFKBIZ
0	1.44626	0.575	0.056	0	14	CLEC12A
0	1.43339	0.908	0.337	0	14	SIPA1L1
0	1.42728	0.815	0.283	0	14	RNF149
0	1.42666	0.95	0.796	0	14	OAZ1
0	1.42516	0.696	0.107	0	14	STX11
0	1.42198	0.792	0.215	0	14	CMTM6
0	1.42025	0.827	0.315	0	14	VMP1
0	1.41649	0.64	0.097	0	14	BCL2A1
0	1.41443	0.735	0.151	0	14	ANXA5
0	1.41172	0.639	0.109	0	14	MCTP1
0	1.40372	0.919	0.323	0	14	LGALS1
0	1.40079	0.538	0.023	0	14	CXCL16
0	1.38833	0.627	0.119	0	14	HLA-DRB5
0	1.38131	0.638	0.112	0	14	DENND5A
0	1.37908	0.727	0.199	0	14	SBF2
0	1.37327	0.739	0.17	0	14	PYCARD
0	1.36452	0.727	0.2	0	14	RASGEF1B
0	1.36212	0.707	0.177	0	14	VASP
0	1.35913	0.598	0.079	0	14	KYNU
0	1.3548	0.504	0.052	0	14	P2RX1
0	1.35139	0.479	0.017	0	14	HMOX1
0	1.35099	0.806	0.151	0	14	PLXDC2
0	1.33932	0.553	0.042	0	14	SLC7A7
0	1.3386	0.814	0.261	0	14	LYST
0	1.33733	0.678	0.098	0	14	RAB31
0	1.32788	0.585	0.066	0	14	EPB41L3
0	1.32484	0.627	0.124	0	14	POU2F2
0	1.31739	0.667	0.138	0	14	AP003086.1
0	1.3115	0.644	0.112	0	14	KLF4
0	1.30831	0.78	0.304	0	14	PRELID1
0	1.30626	0.533	0.072	0	14	CLIP4
0	1.30146	0.895	0.557	0	14	ARPC3
0	1.30019	0.645	0.143	0	14	JPT1
0	1.29729	0.738	0.204	0	14	ANXA2
0	1.29414	0.619	0.082	0	14	DMXL2
0	1.29274	0.935	0.483	0	14	LRRFIP1
0	1.28909	0.685	0.27	0	14	MT2A
0	1.28431	0.604	0.102	0	14	EVI5
0	1.27996	0.814	0.274	0	14	MYO1F
0	1.27676	0.648	0.216	0	14	RRP12
0	1.27465	0.843	0.264	0	14	HLA-DRB1
0	1.27237	0.817	0.334	0	14	RNASET2
0	1.26427	0.572	0.068	0	14	MAPKAPK3
0	1.25726	0.878	0.467	0	14	ARPC1B
0	1.25023	0.865	0.519	0	14	CRIP1
0	1.24887	0.614	0.127	0	14	HSBP1
0	1.24308	0.688	0.192	0	14	RHOG
0	1.24248	0.898	0.49	0	14	RAP1B
0	1.24183	0.713	0.204	0	14	ZFAND5
0	1.23905	0.875	0.432	0	14	TPM3
0	1.23296	0.634	0.146	0	14	CTSC
0	1.23272	0.671	0.162	0	14	ARRB2
0	1.22925	0.533	0.071	0	14	CPPED1
0	1.22385	0.574	0.07	0	14	FGL2
0	1.22237	0.546	0.095	0	14	PPM1L
0	1.21459	0.329	0.011	0	14	FMNL2
0	1.21354	0.916	0.309	0	14	HLA-DRA
0	1.20636	0.936	0.756	0	14	MYL6
0	1.20559	0.552	0.068	0	14	EMILIN2
0	1.20519	0.598	0.08	0	14	CYBB
0	1.20224	0.896	0.528	0	14	GABARAP
0	1.20174	0.546	0.071	0	14	SLC43A2
0	1.19634	0.698	0.192	0	14	CARD16
0	1.19469	0.395	0.003	0	14	HES4
0	1.1886	0.744	0.193	0	14	RNF130
0	1.17592	0.95	0.756	0	14	H3F3A
0	1.17498	0.733	0.242	0	14	PTP4A2
0	1.17441	0.586	0.144	0	14	GCH1
0	1.17276	0.667	0.151	0	14	C9orf72
0	1.17157	0.746	0.23	0	14	RGS2
0	1.1659	0.449	0.017	0	14	LILRA1
0	1.16126	0.882	0.427	0	14	UTRN
0	1.1607	0.87	0.539	0	14	CALM2
0	1.15541	0.555	0.103	0	14	NAAA
0	1.15186	0.914	0.393	0	14	ATP2B1
0	1.14971	0.877	0.501	0	14	EMP3
0	1.14861	0.541	0.099	0	14	SLC49A4
0	1.14651	0.551	0.106	0	14	INSIG1
0	1.14142	0.713	0.248	0	14	FOXO3
0	1.14079	0.535	0.077	0	14	FGD4
0	1.13607	0.758	0.281	0	14	STK10
0	1.12206	0.44	0.064	0	14	DOCK4
0	1.12068	0.726	0.25	0	14	SMAP2
0	1.12048	0.418	0.009	0	14	SIGLEC10
0	1.12015	0.722	0.234	0	14	RAP1GAP2
0	1.11838	0.641	0.198	0	14	LIMS1
0	1.11779	0.431	0.025	0	14	ADGRE2
0	1.11726	0.339	0.002	0	14	AC020651.2
0	1.10978	0.516	0.045	0	14	C19orf38
0	1.10889	0.914	0.615	0	14	ARPC2
0	1.10701	0.738	0.305	0	14	DRAP1
0	1.1055	0.712	0.234	0	14	C1orf162
0	1.10484	0.52	0.102	0	14	RIPK2
0	1.10384	0.564	0.104	0	14	CASP1
0	1.10265	0.615	0.153	0	14	PTPN6
0	1.10201	0.581	0.128	0	14	FRY
0	1.09863	0.54	0.101	0	14	NOTCH2
0	1.0945	0.749	0.272	0	14	GNG5
0	1.0917	0.422	0.037	0	14	LINC00877
0	1.08807	0.638	0.17	0	14	RNF13
0	1.07856	0.42	0.019	0	14	AC090559.1
0	1.07569	0.465	0.056	0	14	PRAM1
0	1.07558	0.306	0.008	0	14	TMTC1
0	1.07484	0.759	0.32	0	14	ATP1B3
0	1.0723	0.784	0.278	0	14	QKI
0	1.07146	0.753	0.292	0	14	EVI2B
0	1.06105	0.53	0.073	0	14	NCF2
0	1.05663	0.795	0.4	0	14	ATP6V0C
0	1.05533	0.761	0.298	0	14	ARPC5
0	1.05189	0.863	0.419	0	14	MED13L
0	1.05133	0.458	0.05	0	14	ABI3
0	1.04963	0.851	0.437	0	14	RHOA
0	1.04108	0.999	0.985	0	14	MT-CO1
0	1.0393	0.508	0.123	0	14	TESC
0	1.03785	0.433	0.068	0	14	DAPK1
0	1.03767	0.592	0.165	0	14	PHTF2
0	1.03542	0.614	0.179	0	14	PSEN1
0	1.03133	0.853	0.437	0	14	S100A10
0	1.02584	0.572	0.146	0	14	LCP2
0	1.0238	0.644	0.172	0	14	UBE2E2
0	1.02236	0.543	0.147	0	14	LTA4H
0	1.01925	0.834	0.434	0	14	RNASEK
0	1.01269	0.557	0.124	0	14	RGS19
0	1.01228	0.629	0.196	0	14	NUMB
0	1.01221	0.827	0.343	0	14	HLA-DPB1
0	1.01105	0.779	0.349	0	14	LSP1
0	1.00252	0.692	0.216	0	14	MANBA
0	1.00239	0.441	0.051	0	14	UNC119
0	1.00102	0.388	0.067	0	14	SNED1
0	1.00054	0.737	0.284	0	14	CYTIP
0	1.00046	0.618	0.163	0	14	GNAI2
0	0.998479	0.401	0.036	0	14	ITGAX
0	0.995351	0.556	0.136	0	14	SPN
0	0.9928	0.765	0.351	0	14	PGK1
0	0.992109	0.308	0.024	0	14	APOBEC3A
0	0.990797	0.662	0.205	0	14	NEDD9
0	0.989829	0.437	0.055	0	14	RXRA
0	0.988687	0.491	0.074	0	14	THEMIS2
0	0.988213	0.482	0.093	0	14	IPMK
0	0.986606	0.671	0.258	0	14	CTNNB1
0	0.9866	0.398	0.033	0	14	FCGR2A
0	0.98633	0.55	0.119	0	14	PLEK
0	0.981754	0.492	0.093	0	14	LGALS9
0	0.978067	0.769	0.382	0	14	SH3BGRL
0	0.977376	0.987	0.949	0	14	TMSB4X
0	0.972397	0.721	0.288	0	14	CAPZA2
0	0.972352	0.934	0.699	0	14	SH3BGRL3
0	0.970525	0.729	0.295	0	14	NCOA2
0	0.968669	0.672	0.236	0	14	PTPRJ
0	0.96857	0.509	0.145	0	14	VAMP5
0	0.966737	0.413	0.079	0	14	B4GALT5
0	0.965072	0.763	0.327	0	14	DOCK2
0	0.963762	0.507	0.112	0	14	MGAT1
0	0.9608	0.724	0.276	0	14	DIAPH2
0	0.958148	0.561	0.176	0	14	XYLT1
0	0.956614	0.936	0.802	0	14	PFN1
0	0.953904	0.426	0.063	0	14	ARRB1
0	0.953787	0.391	0.031	0	14	CHST15
0	0.952787	0.545	0.158	0	14	MAP3K1
0	0.952226	0.512	0.133	0	14	CEBPB
0	0.951174	0.545	0.146	0	14	UBE2R2
0	0.949953	0.517	0.099	0	14	2023-03-01
0	0.947904	0.563	0.137	0	14	MYO1G
0	0.945485	0.571	0.187	0	14	ADAM10
0	0.944974	0.538	0.128	0	14	IFNGR2
0	0.940074	0.479	0.081	0	14	PIK3AP1
0	0.93948	0.402	0.033	0	14	SNX18
0	0.937948	0.783	0.335	0	14	ITGB2
0	0.93377	0.57	0.192	0	14	SCLT1
0	0.932476	0.483	0.096	0	14	BRI3
0	0.931732	0.672	0.248	0	14	SEC11A
0	0.929528	0.963	0.675	0	14	SRGN
0	0.92951	0.918	0.747	0	14	YBX1
0	0.928676	0.38	0.034	0	14	SLC31A2
0	0.924623	0.537	0.159	0	14	ATG3
0	0.923444	0.561	0.116	0	14	RBM47
0	0.922531	0.366	0.018	0	14	SLC2A6
0	0.921512	0.595	0.201	0	14	PAG1
0	0.921262	0.551	0.138	0	14	FCGRT
0	0.920434	0.654	0.249	0	14	NFAT5
0	0.919006	0.448	0.066	0	14	TCIRG1
0	0.917533	0.604	0.218	0	14	RAB10
0	0.916165	0.441	0.078	0	14	SRGAP2
0	0.91586	0.47	0.107	0	14	KIF1B
0	0.909899	0.549	0.153	0	14	PDE8A
0	0.908457	0.504	0.131	0	14	CACUL1
0	0.908168	0.363	0.028	0	14	CD300E
0	0.908075	0.702	0.123	0	14	CSTA
0	0.908053	0.455	0.082	0	14	NINJ1
0	0.906655	0.324	0.022	0	14	TMEM176B
0	0.906639	0.472	0.083	0	14	SNX10
0	0.903832	0.749	0.331	0	14	GSTP1
0	0.903002	0.579	0.183	0	14	RNH1
0	0.902383	0.287	0.005	0	14	CKB
0	0.902229	0.91	0.589	0	14	LAPTM5
0	0.897544	0.363	0.025	0	14	LILRB1
0	0.89495	0.365	0.028	0	14	TTYH3
0	0.894733	0.582	0.18	0	14	MTPN
0	0.894045	0.429	0.086	0	14	CTBP2
0	0.89185	0.427	0.081	0	14	MBD2
0	0.889846	0.653	0.197	0	14	AP1S2
0	0.88865	0.446	0.13	0	14	EXT1
0	0.887433	0.536	0.148	0	14	ATP2B1-AS1
0	0.886138	0.449	0.091	0	14	SULF2
0	0.88199	0.506	0.134	0	14	SVIL
0	0.879032	0.719	0.301	0	14	PICALM
0	0.878856	0.407	0.063	0	14	RHOB
0	0.875225	0.378	0.046	0	14	SH2D3C
0	0.87473	0.361	0.076	0	14	IL3RA
0	0.861895	0.494	0.128	0	14	MXD1
0	0.860617	0.326	0.013	0	14	GPBAR1
0	0.859409	0.448	0.061	0	14	MPEG1
0	0.859168	0.346	0.064	0	14	ABCA1
0	0.858771	0.292	0.006	0	14	TPPP3
0	0.858628	0.729	0.274	0	14	IQGAP1
0	0.858061	0.569	0.172	0	14	PGLS
0	0.855519	0.314	0.008	0	14	ZNF703
0	0.855021	0.634	0.21	0	14	TET2
0	0.854216	0.608	0.195	0	14	BACH1
0	0.850702	0.47	0.128	0	14	SEC14L1
0	0.847256	0.576	0.159	0	14	PTPRE
0	0.844086	0.344	0.015	0	14	CAMK1
0	0.84399	0.348	0.021	0	14	CD300LF
0	0.843656	0.37	0.061	0	14	SRGAP2B
0	0.83756	0.318	0.029	0	14	LPCAT2
0	0.837476	0.331	0.026	0	14	CDH23
0	0.837168	0.302	0.043	0	14	ARHGEF40
0	0.835689	0.53	0.172	0	14	CERT1
0	0.83527	0.659	0.258	0	14	ATP6V0B
0	0.828951	0.412	0.106	0	14	UBASH3B
0	0.828122	0.351	0.025	0	14	SCIMP
0	0.828016	0.46	0.101	0	14	SYNGR2
0	0.823232	0.638	0.181	0	14	MEF2C
0	0.819447	0.503	0.145	0	14	ADAM17
0	0.814014	0.669	0.235	0	14	RAB11FIP1
0	0.813461	0.351	0.048	0	14	MARCKS
0	0.808006	0.296	0.046	0	14	AC009226.1
0	0.806291	0.356	0.05	0	14	ACOT9
0	0.806058	0.358	0.045	0	14	SH3BP2
0	0.802792	0.392	0.079	0	14	SESTD1
0	0.802371	0.512	0.158	0	14	GNB2
0	0.801617	0.404	0.065	0	14	HOTAIRM1
0	0.797924	0.618	0.202	0	14	FLNA
0	0.797569	0.464	0.119	0	14	CSK
0	0.797251	0.329	0.028	0	14	OAS1
0	0.796797	0.353	0.049	0	14	GNS
0	0.796598	0.386	0.059	0	14	ARAP1
0	0.789706	0.376	0.08	0	14	ATP11A
0	0.786573	0.382	0.071	0	14	TENT5A
0	0.785974	0.391	0.059	0	14	SLC16A3
0	0.78133	0.366	0.069	0	14	LIMD1
0	0.778861	0.338	0.035	0	14	PPM1F
0	0.776632	0.544	0.176	0	14	UBE2J1
0	0.77482	0.359	0.066	0	14	CSF2RA
0	0.773985	0.378	0.074	0	14	CPVL
0	0.772946	0.416	0.101	0	14	PDE4A
0	0.772012	0.357	0.05	0	14	RP2
0	0.770629	0.491	0.152	0	14	MIS18BP1
0	0.770432	0.507	0.14	0	14	GAS7
0	0.769346	0.412	0.083	0	14	SELPLG
0	0.767043	0.439	0.127	0	14	TUT7
0	0.764613	0.629	0.21	0	14	MAP3K8
0	0.764583	0.571	0.194	0	14	LGALS3
0	0.763772	0.546	0.18	0	14	AKIRIN2
0	0.763252	0.406	0.092	0	14	DPEP2
0	0.762232	0.488	0.121	0	14	LRMDA
0	0.76118	0.341	0.044	0	14	IGSF6
0	0.760162	0.353	0.06	0	14	AC018682.1
0	0.759666	0.368	0.062	0	14	ADA
0	0.758588	0.469	0.136	0	14	SKAP2
0	0.755209	0.367	0.071	0	14	CBL
0	0.754624	0.32	0.054	0	14	TNFSF10
0	0.753275	0.355	0.064	0	14	SLC6A6
0	0.750707	0.313	0.026	0	14	LILRB3
0	0.750568	0.482	0.141	0	14	TRAK1
0	0.748117	0.351	0.048	0	14	RALB
0	0.745009	0.324	0.044	0	14	KDM1B
0	0.744609	0.436	0.087	0	14	TNFSF13B
0	0.742325	0.355	0.05	0	14	ALOX5
0	0.742237	0.348	0.057	0	14	GPR137B
0	0.741941	0.392	0.096	0	14	AP2A1
0	0.741019	0.291	0.013	0	14	ADGRE1
0	0.739229	0.404	0.108	0	14	VPS35
0	0.738264	0.312	0.031	0	14	FAM110A
0	0.733176	0.297	0.026	0	14	MYOF
0	0.731618	0.285	0.053	0	14	ITSN1
0	0.731355	0.339	0.062	0	14	LINC02384
0	0.730601	0.418	0.115	0	14	SH2B3
0	0.728331	0.357	0.061	0	14	RHOQ
0	0.724064	0.287	0.031	0	14	AC005786.3
0	0.723589	0.405	0.097	0	14	DENND10
0	0.721858	0.328	0.047	0	14	TIMP2
0	0.719586	0.489	0.151	0	14	WAS
0	0.71957	0.386	0.078	0	14	NR4A1
0	0.71651	0.293	0.059	0	14	INSR
0	0.714666	0.426	0.118	0	14	ACSL1
0	0.712702	0.42	0.113	0	14	LRMP
0	0.712226	0.402	0.085	0	14	GRK2
0	0.711388	0.301	0.021	0	14	LILRA2
0	0.711281	0.261	0.02	0	14	S100Z
0	0.711052	0.287	0.029	0	14	VAV2
0	0.708444	0.259	0.025	0	14	PPM1N
0	0.707389	0.378	0.097	0	14	ABR
0	0.706958	0.383	0.07	0	14	LY96
0	0.703218	0.377	0.097	0	14	WASHC4
0	0.700057	0.328	0.057	0	14	SCO2
0	0.6981	0.332	0.064	0	14	ZFHX3
0	0.697901	0.37	0.085	0	14	PAK1
0	0.697235	0.405	0.101	0	14	RARA
0	0.694147	0.295	0.05	0	14	ZNF710
0	0.690351	0.336	0.041	0	14	TGFBI
0	0.689625	0.304	0.044	0	14	IL15
0	0.687012	0.318	0.039	0	14	MYD88
0	0.685499	0.383	0.103	0	14	NCOR2
0	0.682881	0.352	0.074	0	14	PDLIM5
0	0.682746	0.323	0.073	0	14	TIAM1
0	0.682225	0.256	0.004	0	14	BATF3
0	0.682198	0.357	0.068	0	14	PTPN18
0	0.680944	0.305	0.048	0	14	CTSL
0	0.678952	0.372	0.093	0	14	BLVRA
0	0.673877	0.362	0.089	0	14	KLF7
0	0.668324	0.409	0.109	0	14	CAPNS1
0	0.666877	0.28	0.014	0	14	CALML4
0	0.664915	0.308	0.048	0	14	LRRK2
0	0.661437	0.255	0.026	0	14	FGD2
0	0.65868	0.265	0.017	0	14	PLXNB2
0	0.655812	0.323	0.056	0	14	PIK3CG
0	0.653167	0.349	0.076	0	14	CTSZ
0	0.648517	0.255	0.011	0	14	MS4A4A
0	0.64678	0.3	0.066	0	14	FAM126A
0	0.646532	0.282	0.044	0	14	DNMBP
0	0.640815	0.366	0.093	0	14	ACAA1
0	0.635661	0.366	0.08	0	14	SETBP1
0	0.633633	0.948	0.538	0	14	CD74
0	0.633063	0.322	0.043	0	14	CDA
0	0.629938	0.307	0.059	0	14	PPCDC
0	0.616435	0.345	0.057	0	14	CD300A
0	0.615359	0.509	0.139	0	14	GRN
0	0.614567	0.292	0.045	0	14	RELT
0	0.606912	0.293	0.054	0	14	DENND3
0	0.604448	0.279	0.038	0	14	ODF3B
0	0.579088	0.258	0.037	0	14	MFSD12
0	0.557671	0.274	0.039	0	14	TNFSF13
0	0.55747	0.256	0.041	0	14	KLF11
0	0.546853	0.278	0.05	0	14	NAGK
0	0.536838	0.26	0.049	0	14	DUSP6
0	0.533965	0.287	0.056	0	14	ETS2
0	0.533343	0.253	0.038	0	14	NUDT16
0	0.532507	0.303	0.066	0	14	CEBPD
0	0.532393	0.264	0.047	0	14	BTK
0	0.527391	0.269	0.052	0	14	IMPDH1
0	0.513922	0.274	0.056	0	14	ITPK1
0	0.492532	0.256	0.047	0	14	TLR2
0	0.420474	0.44	0.105	0	14	MNDA
4.93e-308	0.744864	0.547	0.188	1.07e-303	14	LAPTM4A
2.63e-307	0.548886	0.297	0.065	5.7e-303	14	ST3GAL5
5.04e-307	0.621644	0.448	0.128	1.09e-302	14	IFNGR1
2.58e-304	0.790819	0.68	0.271	5.6e-300	14	MSN
5.68e-304	0.44174	0.256	0.051	1.23e-299	14	RAB32
1.1e-302	0.776873	0.56	0.192	2.39e-298	14	RASSF5
1.2e-301	0.634088	0.343	0.088	2.61e-297	14	NAPRT
1.46e-301	0.822039	0.559	0.202	3.17e-297	14	POLD4
4.05e-301	0.683166	0.507	0.157	8.8e-297	14	ITGAL
4.17e-301	0.317526	0.431	0.118	9.05e-297	14	CD79B
1.39e-300	0.718767	0.454	0.137	3.02e-296	14	ERGIC1
3.58e-299	0.61847	0.312	0.075	7.77e-295	14	FNIP2
1.82e-298	0.771254	0.489	0.165	3.96e-294	14	CTSB
4.1e-297	0.695919	0.493	0.159	8.91e-293	14	CHCHD10
3.98e-296	0.623789	0.378	0.105	8.65e-292	14	OAZ2
4.68e-296	0.836775	0.512	0.173	1.02e-291	14	RYBP
3.52e-295	0.557627	0.269	0.058	7.64e-291	14	MTMR10
8.39e-294	0.909451	0.903	0.656	1.82e-289	14	SLC25A6
7.09e-293	0.845955	0.766	0.379	1.54e-288	14	TSPO
9.9e-293	0.724959	0.999	0.965	2.15e-288	14	MT-CO2
2.51e-292	0.563342	0.385	0.105	5.45e-288	14	AGTRAP
1.98e-291	0.620076	0.409	0.115	4.3e-287	14	PHACTR1
2.28e-290	0.584295	0.274	0.061	4.96e-286	14	SYNJ1
2.72e-290	1.02302	0.716	0.331	5.91e-286	14	LY6E
9.22e-290	0.581438	0.308	0.074	2e-285	14	ZMIZ1
3.77e-289	0.615872	0.336	0.087	8.19e-285	14	CNIH4
2.6e-288	0.831448	0.673	0.276	5.65e-284	14	ASAP1
4.02e-288	0.828591	0.645	0.264	8.74e-284	14	GDI2
2.66e-287	0.537101	0.301	0.071	5.77e-283	14	WBP1L
3.35e-286	0.826484	0.771	0.357	7.27e-282	14	SNX9
5.06e-286	0.623097	0.501	0.16	1.1e-281	14	C4orf48
5.44e-286	0.603506	0.342	0.088	1.18e-281	14	VCL
5.47e-286	0.615258	0.396	0.115	1.19e-281	14	C20orf27
1.11e-285	0.580062	0.264	0.057	2.41e-281	14	RBKS
3.28e-285	0.81869	0.677	0.282	7.11e-281	14	CAP1
1.65e-284	0.746663	0.48	0.16	3.57e-280	14	PABPC4
2.11e-284	0.753899	0.528	0.183	4.59e-280	14	IQSEC1
1.41e-283	0.859681	0.775	0.365	3.07e-279	14	TAOK3
4.37e-283	0.707195	0.528	0.179	9.47e-279	14	CSGALNACT2
4.43e-283	0.66442	0.469	0.147	9.62e-279	14	MIDN
2.55e-282	0.811911	0.74	0.338	5.52e-278	14	TPI1
2.91e-282	0.568088	0.299	0.073	6.32e-278	14	GRINA
7.07e-282	0.714539	0.481	0.156	1.54e-277	14	ERICH1
2.07e-281	0.6033	0.378	0.104	4.5e-277	14	PKN1
1.48e-280	0.704041	0.503	0.173	3.2e-276	14	GSTO1
7.93e-280	0.919432	0.911	0.603	1.72e-275	14	CYBA
1.04e-279	0.525868	0.273	0.061	2.26e-275	14	DHX34
3.99e-279	0.768793	0.641	0.255	8.66e-275	14	HCLS1
1.98e-278	0.632792	0.361	0.097	4.3e-274	14	VAV1
3.48e-278	0.660623	0.442	0.135	7.56e-274	14	FMNL1
7.12e-278	0.745796	0.448	0.144	1.55e-273	14	CD58
1.93e-277	0.553293	0.335	0.086	4.2e-273	14	ZYX
1.14e-275	0.58724	0.294	0.071	2.47e-271	14	SUSD1
7.12e-275	0.612916	0.373	0.105	1.55e-270	14	TBK1
1.04e-274	0.648675	0.483	0.16	2.26e-270	14	OGDH
3.11e-274	0.656856	0.434	0.135	6.75e-270	14	CHP1
4.89e-274	0.593195	0.332	0.087	1.06e-269	14	PRCP
1.62e-272	0.551602	0.374	0.104	3.51e-268	14	CD302
1.81e-272	0.845876	0.47	0.157	3.93e-268	14	ISG15
4.08e-272	0.559004	0.331	0.087	8.85e-268	14	MFSD1
4.58e-271	0.653754	0.352	0.095	9.94e-267	14	MAP3K3
5.57e-271	0.876358	0.684	0.292	1.21e-266	14	AC022217.3
7.92e-270	0.603074	0.472	0.15	1.72e-265	14	GLIPR1
1.04e-269	0.823101	0.77	0.362	2.27e-265	14	TLE4
2.3e-268	0.520364	0.293	0.071	5e-264	14	TRIM8
4.3e-268	0.90533	0.809	0.412	9.32e-264	14	DOCK8
7.54e-268	0.683388	0.603	0.222	1.64e-263	14	SLCO3A1
1.17e-267	0.813445	0.915	0.7	2.55e-263	14	CFL1
1.4e-267	0.418724	0.437	0.13	3.04e-263	14	HLA-DQA1
2.91e-267	0.482621	0.308	0.075	6.31e-263	14	SWAP70
6.77e-267	0.854558	0.674	0.305	1.47e-262	14	BLOC1S1
6.74e-266	0.757362	0.606	0.242	1.46e-261	14	TMBIM4
7.06e-266	0.541724	0.295	0.072	1.53e-261	14	CDKN1A
9.84e-266	0.646142	0.444	0.145	2.14e-261	14	MPC1
2.44e-265	0.505504	0.307	0.076	5.29e-261	14	CTSH
2.96e-265	0.612494	0.461	0.15	6.43e-261	14	CDKN2D
2.57e-264	0.595774	0.36	0.101	5.57e-260	14	TSPAN14
4.77e-264	0.640481	0.483	0.16	1.03e-259	14	AC004687.1
7.63e-263	0.691131	0.525	0.194	1.66e-258	14	SUPT4H1
2.58e-262	0.710345	0.516	0.184	5.61e-258	14	TACC1
4.13e-262	0.859787	0.897	0.532	8.97e-258	14	CELF2
1.04e-261	0.400002	0.494	0.161	2.27e-257	14	SYK
4.81e-261	0.85676	0.722	0.327	1.04e-256	14	ZSWIM6
1.08e-260	0.897902	0.682	0.314	2.34e-256	14	WSB1
2.61e-260	0.650148	0.614	0.236	5.66e-256	14	PRKCE
2.62e-260	0.850907	0.925	0.702	5.68e-256	14	DUSP1
1.91e-259	0.765783	0.561	0.212	4.14e-255	14	MAP2K1
5.68e-259	0.622297	0.448	0.149	1.23e-254	14	ATP6V0D1
8.89e-259	0.844648	0.871	0.503	1.93e-254	14	ZFP36
1.76e-258	0.79865	0.686	0.3	3.82e-254	14	GRB2
3.71e-256	0.59443	0.363	0.102	8.05e-252	14	GBP2
8.94e-256	0.714055	0.504	0.177	1.94e-251	14	CPQ
1.02e-255	0.58472	0.379	0.113	2.22e-251	14	ZNF106
1.44e-255	0.795584	0.785	0.418	3.12e-251	14	LAMTOR4
6.85e-255	0.571992	0.288	0.072	1.49e-250	14	SPOPL
3.16e-254	0.605773	0.318	0.086	6.87e-250	14	PSTPIP2
6.58e-252	0.719273	0.586	0.229	1.43e-247	14	MAPK1
2.8e-248	0.726994	0.623	0.259	6.08e-244	14	NOP10
3.82e-248	0.656904	0.445	0.147	8.28e-244	14	SUSD6
3.96e-248	0.460357	0.283	0.068	8.6e-244	14	LPCAT1
4.93e-248	0.507404	0.275	0.068	1.07e-243	14	RNPEP
5.58e-248	0.744341	0.643	0.284	1.21e-243	14	WASF2
2.31e-246	0.559979	0.394	0.12	5.02e-242	14	NCKAP1L
5.2e-245	0.531537	0.383	0.113	1.13e-240	14	FOSL2
5.94e-245	0.487478	0.268	0.065	1.29e-240	14	RRBP1
5.05e-244	0.658181	0.433	0.141	1.1e-239	14	TOM1
2.76e-243	0.635552	0.376	0.116	6e-239	14	PITPNA
8.17e-243	0.53584	0.299	0.079	1.77e-238	14	PLXNC1
2.32e-242	0.68322	0.72	0.325	5.04e-238	14	LCP1
1.12e-239	0.642441	0.481	0.17	2.42e-235	14	NT5C2
4.49e-239	0.74385	0.996	0.913	9.75e-235	14	MT-ND2
5.76e-239	0.567426	0.348	0.101	1.25e-234	14	SLC9A8
1.52e-238	0.744502	0.892	0.514	3.31e-234	14	PRKCB
1.69e-238	0.516704	0.348	0.099	3.66e-234	14	CDC42EP3
5.1e-238	0.769002	0.778	0.41	1.11e-233	14	CAPZB
5.26e-237	0.556381	0.364	0.108	1.14e-232	14	TRIO
2.52e-236	0.58258	0.334	0.098	5.46e-232	14	GUSB
5.64e-236	0.686992	0.493	0.179	1.22e-231	14	ADAMTSL4-AS1
2.49e-235	0.791405	0.853	0.531	5.41e-231	14	GMFG
3.67e-235	0.72023	0.945	0.668	7.97e-231	14	PTPRC
1.57e-234	0.607352	0.499	0.18	3.41e-230	14	CNPY3
1.77e-234	0.467734	0.253	0.061	3.84e-230	14	ANXA4
2.43e-234	0.685152	0.649	0.268	5.28e-230	14	SAMHD1
5.33e-234	0.7316	0.52	0.2	1.16e-229	14	DENND1A
6.37e-233	0.595964	0.348	0.104	1.38e-228	14	CCDC88A
1.3e-232	0.602406	0.425	0.141	2.83e-228	14	TXNDC11
1.73e-232	0.880734	0.744	0.386	3.76e-228	14	RABGEF1
3.58e-232	0.647458	0.375	0.118	7.77e-228	14	SLC25A33
8.31e-232	0.836754	0.867	0.604	1.8e-227	14	ITM2B
1.97e-231	0.791484	0.686	0.317	4.27e-227	14	FBXW7
2.08e-231	0.610527	0.524	0.198	4.51e-227	14	PGAM1
6.67e-231	0.500138	0.267	0.067	1.45e-226	14	WDR11
4.26e-228	0.677983	0.59	0.244	9.25e-224	14	VPS29
1.21e-227	0.565297	0.985	0.947	2.62e-223	14	RPS19
1.23e-227	0.664303	0.669	0.299	2.66e-223	14	RAC1
1.31e-227	0.469535	0.288	0.075	2.84e-223	14	SH3BP1
2.57e-226	0.720049	0.611	0.268	5.57e-222	14	ARPC4
2.66e-226	0.496712	0.318	0.088	5.77e-222	14	ANKUB1
7.58e-224	0.622032	0.876	0.534	1.64e-219	14	VIM
2.07e-223	0.549684	0.304	0.085	4.49e-219	14	SLC25A13
6.41e-223	0.576255	0.433	0.15	1.39e-218	14	PPT1
1.55e-222	0.746875	0.848	0.485	3.37e-218	14	FAM49B
1.4e-221	0.626041	0.435	0.151	3.03e-217	14	HIPK3
1.74e-221	0.721726	0.758	0.393	3.77e-217	14	CLIC1
1.76e-221	0.482691	0.378	0.118	3.81e-217	14	CXCL8
3.52e-221	0.607462	0.488	0.181	7.63e-217	14	MOB1A
9.51e-221	0.545055	0.332	0.097	2.06e-216	14	PFKFB3
1.28e-220	0.539351	0.285	0.077	2.78e-216	14	FARP2
1.09e-218	0.760149	0.653	0.308	2.36e-214	14	PSME2
1.74e-216	0.494954	0.281	0.075	3.77e-212	14	BASP1
2.15e-216	0.688535	0.64	0.297	4.67e-212	14	TRAPPC5
3.28e-216	0.589341	0.433	0.153	7.11e-212	14	RTN3
1.54e-215	0.749873	0.866	0.555	3.35e-211	14	CORO1A
4.55e-215	0.620888	0.491	0.187	9.87e-211	14	ZNF706
9.02e-215	0.623316	0.447	0.16	1.96e-210	14	MAML3
3.28e-214	0.54767	0.387	0.13	7.11e-210	14	CHMP4B
3.89e-214	0.6162	0.361	0.117	8.44e-210	14	JAK2
7.07e-214	0.695519	0.716	0.347	1.54e-209	14	ACTR2
1.13e-213	0.669148	0.665	0.302	2.46e-209	14	RTN4
2.12e-213	0.751377	0.867	0.554	4.61e-209	14	ELF1
3.68e-212	0.618671	0.421	0.145	7.98e-208	14	MYO5A
6.91e-212	0.772554	0.524	0.211	1.5e-207	14	PDE4B
7.56e-212	0.459184	0.347	0.104	1.64e-207	14	UPP1
1.5e-210	0.677558	0.924	0.821	3.25e-206	14	NACA
1.7e-210	0.65748	0.69	0.32	3.68e-206	14	CUX1
2.22e-210	0.583372	0.363	0.117	4.82e-206	14	CHKA
1.02e-209	0.371825	0.678	0.277	2.22e-205	14	AOAH
2.9e-208	0.46764	0.28	0.077	6.29e-204	14	ZNF438
7.93e-208	0.5175	0.358	0.112	1.72e-203	14	ADA2
1.17e-207	0.662376	0.996	0.915	2.53e-203	14	MT-ATP6
7.26e-206	0.627031	0.349	0.114	1.58e-201	14	AGPAT3
5.5e-205	0.587179	0.933	0.865	1.19e-200	14	ATP5F1E
1.3e-204	0.614146	0.356	0.117	2.82e-200	14	ZBTB7A
1.91e-204	0.699855	0.707	0.343	4.15e-200	14	ACAP2
1.17e-203	0.507688	0.301	0.086	2.55e-199	14	CD4
1.79e-201	0.479409	0.371	0.122	3.87e-197	14	SHKBP1
3.97e-201	0.55189	0.567	0.232	8.61e-197	14	H2AFY
4.6e-200	0.758883	0.842	0.548	9.99e-196	14	CDC42
3.58e-199	0.594951	0.622	0.274	7.77e-195	14	AC020916.1
7.61e-199	0.70707	0.696	0.346	1.65e-194	14	SLC25A5
9.35e-199	0.558371	0.497	0.193	2.03e-194	14	CMTM7
3.59e-198	0.555501	0.277	0.079	7.8e-194	14	ACSL4
9e-198	0.607161	0.557	0.228	1.95e-193	14	CLEC2B
1.42e-197	0.500892	0.368	0.124	3.07e-193	14	RAB8A
1.68e-197	0.720591	0.77	0.402	3.64e-193	14	ADGRE5
9.43e-197	0.500136	0.265	0.072	2.05e-192	14	ANKRD13D
2.81e-196	0.557356	0.979	0.907	6.09e-192	14	TMSB10
1.12e-194	0.593853	0.389	0.134	2.43e-190	14	SPATA13
1.74e-194	0.651653	0.981	0.859	3.78e-190	14	MT-ND1
6.94e-194	0.58074	0.411	0.147	1.51e-189	14	GNA13
1.19e-193	0.537865	0.438	0.163	2.59e-189	14	REEP5
3.29e-193	0.686063	0.776	0.414	7.14e-189	14	GNG2
6.84e-193	0.496109	0.323	0.101	1.48e-188	14	IL10RB
1.16e-191	0.653886	0.689	0.34	2.51e-187	14	PPP1CA
9.05e-191	0.599784	0.479	0.187	1.96e-186	14	WWP2
9.4e-190	0.659503	0.64	0.296	2.04e-185	14	PSMB9
9.67e-190	0.648752	0.58	0.257	2.1e-185	14	ABRACL
1.24e-189	0.489106	0.278	0.082	2.69e-185	14	PFKL
5.61e-189	0.464656	0.346	0.115	1.22e-184	14	SCPEP1
1.54e-188	0.433769	0.25	0.069	3.35e-184	14	ATP6V1B2
5.21e-187	0.538806	0.452	0.167	1.13e-182	14	IL10RA
1.29e-186	0.612742	0.52	0.218	2.79e-182	14	GNAI3
1.49e-186	0.574267	0.622	0.284	3.23e-182	14	HERPUD1
1.58e-186	0.598145	0.471	0.189	3.43e-182	14	M6PR
3.33e-186	0.74953	0.884	0.678	7.23e-182	14	UBC
1.91e-185	0.473876	0.278	0.08	4.14e-181	14	CYTH4
8.81e-185	0.50696	0.381	0.135	1.91e-180	14	SMS
5.38e-184	0.433601	0.283	0.083	1.17e-179	14	MX2
2.45e-183	0.50404	0.264	0.076	5.33e-179	14	NEU1
2.64e-183	0.436863	0.292	0.088	5.73e-179	14	UBE2D1
3.6e-183	0.532632	0.497	0.201	7.81e-179	14	CTSD
5.66e-182	0.590293	0.549	0.239	1.23e-177	14	ENY2
7.71e-182	0.491296	0.343	0.115	1.67e-177	14	SNAP23
4.04e-181	0.632028	0.711	0.372	8.77e-177	14	PRR13
6.28e-181	0.51775	0.502	0.202	1.36e-176	14	OSTF1
1.28e-180	0.497761	0.406	0.148	2.77e-176	14	LYPLA1
4e-180	0.659836	0.787	0.464	8.68e-176	14	SERP1
4.32e-180	0.713027	0.826	0.481	9.37e-176	14	AKAP13
9.84e-180	0.601896	0.442	0.167	2.13e-175	14	SLC9A9
7.4e-179	0.532678	0.501	0.204	1.61e-174	14	MEF2A
8.12e-179	0.464181	0.329	0.107	1.76e-174	14	ATG16L2
2.23e-178	0.6465	0.724	0.392	4.85e-174	14	COX8A
2.26e-178	0.481959	0.347	0.118	4.91e-174	14	ICAM2
3.34e-178	0.420034	0.264	0.077	7.24e-174	14	EAF2
4.68e-178	0.653676	0.474	0.198	1.02e-173	14	FBXO34
5.56e-178	0.477777	0.281	0.087	1.21e-173	14	CORO1C
1.9e-177	0.698906	0.75	0.417	4.13e-173	14	CD48
4.83e-177	0.515371	0.682	0.331	1.05e-172	14	MCL1
5.99e-177	0.499115	0.521	0.22	1.3e-172	14	APLP2
8.64e-177	0.484979	0.301	0.096	1.88e-172	14	ACER3
1.59e-176	0.540492	0.411	0.155	3.44e-172	14	OXSR1
1.62e-176	0.685707	0.683	0.355	3.51e-172	14	TUBA1A
3.25e-176	0.476139	0.367	0.126	7.05e-172	14	TBC1D1
1.18e-175	0.656876	0.834	0.545	2.56e-171	14	COX6B1
3.17e-175	0.378931	0.273	0.08	6.89e-171	14	SLC66A3
6.26e-175	0.509021	0.406	0.15	1.36e-170	14	RIC1
9.61e-175	0.568844	0.564	0.249	2.09e-170	14	PSMB10
2.8e-173	0.439861	0.288	0.091	6.08e-169	14	EIF4EBP1
9.02e-173	0.469191	0.261	0.077	1.96e-168	14	IER5
2.4e-172	0.490393	0.449	0.176	5.21e-168	14	DBNL
2.61e-172	0.453211	0.334	0.112	5.66e-168	14	MAN2B1
3.02e-172	0.399136	0.399	0.142	6.56e-168	14	EFHD2
9.52e-172	0.480609	0.727	0.377	2.07e-167	14	H2AFZ
1.09e-171	0.467006	0.336	0.112	2.37e-167	14	JAML
1.62e-171	0.440024	0.313	0.103	3.52e-167	14	STX7
2.06e-170	0.488909	0.45	0.18	4.47e-166	14	ERP44
3.46e-170	0.478126	0.424	0.164	7.5e-166	14	LAMTOR2
6.24e-170	0.591761	0.636	0.321	1.35e-165	14	SDCBP
1.82e-169	0.642263	0.771	0.452	3.95e-165	14	COX5B
1.99e-169	0.641039	0.687	0.362	4.31e-165	14	CD55
2.59e-169	0.582476	0.992	0.915	5.61e-165	14	MT-ND3
4.35e-169	0.59784	0.577	0.27	9.45e-165	14	AP2S1
5.62e-169	0.549434	0.999	0.966	1.22e-164	14	MT-CO3
1.35e-168	0.472058	0.366	0.131	2.93e-164	14	SLC44A2
8.5e-168	0.48703	0.341	0.116	1.85e-163	14	TES
2.57e-167	0.43108	0.326	0.109	5.57e-163	14	PARVG
3.03e-167	0.666986	0.7	0.367	6.58e-163	14	COP1
3.24e-167	0.436037	0.324	0.11	7.02e-163	14	STX10
3.21e-165	0.47023	0.271	0.083	6.97e-161	14	SGK1
1.55e-164	0.538688	0.564	0.249	3.37e-160	14	ETV6
3.51e-164	0.530026	0.472	0.195	7.61e-160	14	RBPJ
1.58e-163	0.611576	0.659	0.341	3.43e-159	14	ACTR3
3.67e-163	0.359828	0.44	0.176	7.97e-159	14	CCDC200
5.21e-163	0.438329	0.311	0.105	1.13e-158	14	ALDOA
1.93e-162	0.448733	0.373	0.134	4.2e-158	14	TNFRSF14
2.93e-162	0.62708	0.716	0.393	6.37e-158	14	ARL6IP4
3.67e-162	0.512474	0.532	0.231	7.97e-158	14	PSMB8
6.03e-162	0.5433	0.37	0.137	1.31e-157	14	FOXN2
9.3e-162	0.523531	0.424	0.171	2.02e-157	14	NDUFB5
1.48e-161	0.581575	0.358	0.133	3.22e-157	14	MARCKSL1
3.2e-161	0.499096	0.512	0.225	6.93e-157	14	SNX2
3.25e-161	0.627534	0.679	0.363	7.06e-157	14	HIGD2A
5.08e-161	0.501107	0.361	0.132	1.1e-156	14	RPS6KC1
1.67e-160	0.57026	0.531	0.241	3.62e-156	14	PSMA4
3.47e-160	0.487369	0.256	0.08	7.53e-156	14	STK3
3.91e-160	0.486682	0.464	0.194	8.48e-156	14	SFT2D1
6.48e-160	0.425876	0.346	0.124	1.41e-155	14	TLN1
9.87e-160	0.442104	0.325	0.114	2.14e-155	14	DEDD2
1.1e-159	0.439876	0.376	0.139	2.39e-155	14	CYB5R4
2.66e-159	0.603158	0.317	0.113	5.78e-155	14	ABHD5
1.32e-158	0.465522	0.343	0.123	2.87e-154	14	MSRA
2e-157	0.394117	0.295	0.096	4.35e-153	14	MVP
2.04e-157	0.421417	0.382	0.141	4.42e-153	14	PELI2
2.8e-157	0.472862	0.317	0.109	6.07e-153	14	HERC3
4.53e-157	0.488801	0.428	0.173	9.82e-153	14	WDR1
3.32e-156	0.546379	0.492	0.213	7.21e-152	14	DLEU2
9.35e-156	0.536912	0.566	0.259	2.03e-151	14	GNAQ
1.29e-155	0.513602	0.43	0.169	2.81e-151	14	ARHGAP30
2.75e-155	0.572139	0.588	0.289	5.98e-151	14	ATP5F1B
3.56e-155	0.434374	0.326	0.115	7.73e-151	14	GRK6
9.08e-155	0.597202	0.59	0.286	1.97e-150	14	ELF2
4.04e-154	0.59136	0.716	0.391	8.76e-150	14	CAPZA1
4.83e-154	0.607602	0.403	0.159	1.05e-149	14	FAM117B
6.5e-154	0.519952	0.551	0.256	1.41e-149	14	WDR83OS
1.51e-153	0.611423	0.664	0.336	3.29e-149	14	FOXO1
6.22e-153	0.421719	0.25	0.076	1.35e-148	14	HSH2D
6.63e-152	0.561682	0.672	0.35	1.44e-147	14	ENO1
8.21e-152	0.393612	0.272	0.087	1.78e-147	14	KLHL2
1.98e-151	0.58276	0.433	0.188	4.3e-147	14	GLUL
2.43e-150	0.406733	0.292	0.099	5.27e-146	14	ABHD2
1.14e-149	0.612781	0.693	0.37	2.46e-145	14	GNB1
1.8e-149	0.60498	0.53	0.246	3.91e-145	14	ZFP36L1
4.22e-149	0.438017	0.303	0.105	9.15e-145	14	MRPS35
5.02e-149	0.4463	0.353	0.133	1.09e-144	14	SPG21
6.36e-149	0.549023	0.584	0.281	1.38e-144	14	MYADM
6.52e-149	0.49513	0.94	0.876	1.41e-144	14	SERF2
1.48e-148	0.563703	0.701	0.38	3.21e-144	14	POMP
2.18e-148	0.44247	0.506	0.219	4.74e-144	14	NCOA3
3.02e-148	0.402458	0.254	0.079	6.55e-144	14	AGO4
3.39e-148	0.47078	0.468	0.198	7.36e-144	14	BST2
6.79e-148	0.577853	0.566	0.279	1.47e-143	14	KLF3
8.74e-148	0.4461	0.965	0.95	1.9e-143	14	EIF1
1.39e-147	0.433581	0.274	0.09	3.02e-143	14	LIPA
3.14e-147	0.255893	0.712	0.354	6.81e-143	14	ARHGAP26
4.83e-147	0.418735	0.284	0.094	1.05e-142	14	NFATC1
2.79e-145	0.452666	0.378	0.149	6.06e-141	14	ATOX1
3.27e-145	0.602828	0.725	0.43	7.09e-141	14	COX7B
8.1e-145	0.408165	0.271	0.089	1.76e-140	14	ZNF487
1.08e-144	0.324205	0.266	0.085	2.35e-140	14	SASH3
3.55e-144	0.385234	0.277	0.092	7.71e-140	14	STAT6
5.44e-144	0.549578	0.667	0.342	1.18e-139	14	LPP
1.53e-143	0.439813	0.415	0.165	3.32e-139	14	DOK2
3.23e-143	0.34861	0.284	0.095	7.01e-139	14	HACD4
4.63e-143	0.530754	0.516	0.241	1.01e-138	14	NFE2L2
4.67e-143	0.549486	0.815	0.489	1.01e-138	14	ZFAND3
7.39e-143	0.407303	0.505	0.221	1.6e-138	14	SERPINB1
1.21e-142	0.583457	0.905	0.767	2.62e-138	14	UQCRB
2.31e-142	0.420692	0.27	0.092	5.01e-138	14	CTNNA1
1.57e-141	0.460638	0.333	0.126	3.41e-137	14	CDV3
1.84e-141	0.479914	0.486	0.217	3.98e-137	14	C18orf32
2.63e-141	0.493556	0.486	0.224	5.7e-137	14	ATP6AP2
4.43e-141	0.408607	0.385	0.152	9.62e-137	14	PRKAR1A
5.46e-141	0.580564	0.717	0.411	1.19e-136	14	GPX4
1.58e-140	0.448579	0.397	0.16	3.42e-136	14	IFNAR2
2.1e-140	0.564456	0.753	0.433	4.55e-136	14	KMT2C
5.31e-139	0.576438	0.57	0.277	1.15e-134	14	TBC1D22A
1.34e-138	0.569254	0.831	0.581	2.9e-134	14	ELOB
1.94e-138	0.499747	0.483	0.218	4.21e-134	14	TMEM165
2.4e-138	0.396898	0.261	0.087	5.2e-134	14	STX12
1.36e-137	0.468531	0.475	0.213	2.96e-133	14	RAB5C
1.49e-137	0.460038	0.366	0.145	3.24e-133	14	VPS53
4.44e-137	0.355743	0.271	0.094	9.64e-133	14	UBE2A
1.69e-136	0.49828	0.763	0.448	3.68e-132	14	ANXA1
2.6e-136	0.544615	0.867	0.619	5.65e-132	14	ACTG1
6.81e-136	0.498469	0.455	0.199	1.48e-131	14	CCM2
2.07e-135	0.456033	0.354	0.139	4.49e-131	14	AHCTF1
2.67e-135	0.532657	0.541	0.269	5.8e-131	14	TANK
3.53e-135	0.494197	0.673	0.354	7.66e-131	14	CD53
6.12e-135	0.516791	0.923	0.687	1.33e-130	14	HLA-E
6.79e-135	0.405618	0.331	0.127	1.47e-130	14	GNG10
1.11e-134	0.367067	0.271	0.09	2.41e-130	14	AC131568.1
3.39e-134	0.565905	0.735	0.413	7.36e-130	14	CAMK1D
4.63e-134	0.463084	0.409	0.174	1.01e-129	14	LSM6
4.78e-134	0.476866	0.963	0.837	1.04e-129	14	HLA-B
1.31e-133	0.45944	0.812	0.512	2.85e-129	14	CD37
2.54e-133	0.455866	0.371	0.151	5.51e-129	14	STK24
4.38e-133	0.448099	0.535	0.261	9.51e-129	14	ARL4A
1.44e-131	0.62224	0.679	0.396	3.13e-127	14	PPP1CB
2.25e-131	0.463418	0.589	0.289	4.87e-127	14	AGTPBP1
1.25e-130	0.539292	0.381	0.157	2.7e-126	14	MALT1
2.23e-130	0.48927	0.439	0.192	4.84e-126	14	SOS2
4.81e-130	0.436397	0.326	0.126	1.04e-125	14	MFSD14B
5.04e-130	0.45527	0.407	0.172	1.09e-125	14	YTHDF3
6.29e-130	0.527048	0.613	0.33	1.36e-125	14	BRK1
6.71e-130	0.340061	0.267	0.092	1.46e-125	14	TPP1
2.81e-129	0.583393	0.738	0.447	6.09e-125	14	RAB7A
2.9e-129	0.366795	0.346	0.132	6.29e-125	14	SYTL1
4.8e-129	0.50036	0.512	0.242	1.04e-124	14	ATG7
9.84e-129	0.392114	0.384	0.161	2.14e-124	14	TMEM167A
1.32e-128	0.418566	0.462	0.205	2.86e-124	14	DIAPH1
2.05e-128	0.488802	0.458	0.217	4.46e-124	14	PRDX1
3.82e-128	0.444842	0.361	0.143	8.3e-124	14	MOB3A
4.57e-128	0.520278	0.728	0.418	9.92e-124	14	NME2
7.26e-128	0.597322	0.599	0.322	1.58e-123	14	GPCPD1
1.03e-127	0.456366	0.587	0.287	2.24e-123	14	SEPTIN9
1.29e-127	0.539949	0.337	0.133	2.8e-123	14	HOOK2
1.77e-127	0.416744	0.37	0.148	3.84e-123	14	ARHGAP4
1.02e-126	0.505808	0.538	0.274	2.22e-122	14	PCGF5
4.91e-126	0.424632	0.504	0.239	1.07e-121	14	SHOC2
1.03e-125	0.465139	0.415	0.179	2.23e-121	14	NIN
1.76e-125	0.417221	0.393	0.164	3.83e-121	14	KCNAB2
3e-125	0.393196	0.295	0.11	6.52e-121	14	GNA12
7.86e-125	0.531109	0.572	0.292	1.71e-120	14	ICAM3
1.22e-124	0.392541	0.3	0.112	2.64e-120	14	GABARAPL1
8.04e-124	0.411202	0.445	0.192	1.74e-119	14	PTGER4
8.33e-124	0.52199	0.525	0.256	1.81e-119	14	LDLRAD4
5.94e-123	0.464309	0.938	0.778	1.29e-118	14	FOS
2.08e-122	0.388305	0.305	0.117	4.5e-118	14	FAM32A
2.67e-121	0.429995	0.522	0.25	5.8e-117	14	COX5A
1.02e-120	0.328016	0.281	0.102	2.21e-116	14	CCDC115
7.44e-120	0.397009	0.268	0.098	1.61e-115	14	DYNC1LI1
8.71e-120	0.481021	0.875	0.613	1.89e-115	14	CD44
1.2e-119	0.417246	0.478	0.224	2.61e-115	14	BAX
1.43e-119	0.512197	0.603	0.32	3.1e-115	14	ZFAND6
2.13e-119	0.435889	0.41	0.179	4.63e-115	14	PTK2B
2.76e-119	0.527927	0.739	0.466	6e-115	14	MYL12B
3.23e-119	0.31473	0.258	0.09	7.01e-115	14	PTGER2
5.36e-119	0.497339	0.623	0.339	1.16e-114	14	SLC25A3
7.3e-119	0.362288	0.251	0.088	1.59e-114	14	SFT2D2
1.04e-118	0.399434	0.335	0.136	2.26e-114	14	TMPO
1.92e-118	0.377187	0.279	0.103	4.17e-114	14	GPI
4.91e-118	0.439313	0.623	0.317	1.07e-113	14	PIK3R5
1.1e-117	0.460115	0.586	0.306	2.38e-113	14	ARL6IP5
1.26e-117	0.431904	0.298	0.114	2.74e-113	14	FAM102B
1.39e-116	0.407245	0.37	0.159	3.01e-112	14	SH3GLB1
1.32e-115	0.508982	0.67	0.383	2.86e-111	14	RAB2A
2.99e-115	0.52817	0.878	0.622	6.5e-111	14	STK17B
2.86e-114	0.346471	0.26	0.096	6.22e-110	14	MTHFD2
2.23e-113	0.448906	0.467	0.224	4.84e-109	14	ATP1A1
1.34e-112	0.403203	0.354	0.151	2.91e-108	14	UQCRC1
1.5e-112	0.489316	0.877	0.683	3.25e-108	14	ARHGDIB
4.17e-112	0.432158	0.571	0.292	9.05e-108	14	SPIDR
5.03e-112	0.394051	0.367	0.158	1.09e-107	14	SPPL2A
7.87e-112	0.541903	0.906	0.738	1.71e-107	14	CD52
1.16e-111	0.443026	0.693	0.405	2.51e-107	14	ATP6V0E1
2.79e-111	0.439978	0.493	0.239	6.06e-107	14	WDFY2
3.08e-111	0.47517	0.815	0.536	6.68e-107	14	EIF4A1
3.77e-111	0.418051	0.367	0.161	8.19e-107	14	SPTLC2
8.91e-111	0.36108	0.294	0.114	1.93e-106	14	MEF2D
1.13e-110	0.425299	0.532	0.271	2.46e-106	14	PSMB3
3.65e-110	0.34528	0.321	0.128	7.91e-106	14	CORO1B
5.3e-110	0.349673	0.255	0.093	1.15e-105	14	WDFY1
7.44e-110	0.43684	0.708	0.414	1.61e-105	14	DAZAP2
1.04e-109	0.341703	0.283	0.108	2.26e-105	14	LASP1
1.09e-109	0.352335	0.325	0.135	2.36e-105	14	EIF4E2
1e-108	0.386293	0.386	0.169	2.17e-104	14	SFMBT2
1.21e-108	0.459212	0.661	0.371	2.62e-104	14	RBX1
4.77e-108	0.417774	0.317	0.134	1.03e-103	14	ARPC1A
5.16e-108	0.360931	0.415	0.186	1.12e-103	14	CASP4
2.03e-107	0.371614	0.286	0.112	4.4e-103	14	MTMR14
2.74e-107	0.427867	0.787	0.47	5.94e-103	14	DPYD
5.3e-107	0.43067	0.492	0.239	1.15e-102	14	PLEKHA2
5.32e-107	0.459113	0.584	0.311	1.15e-102	14	RAB1A
8.16e-107	0.335706	0.303	0.123	1.77e-102	14	CALCOCO2
1.94e-106	0.361765	0.404	0.182	4.2e-102	14	TBCB
2.09e-106	0.438203	0.525	0.265	4.54e-102	14	ZDHHC20
2.11e-106	0.459156	0.572	0.303	4.59e-102	14	NCOA1
3.95e-106	0.414582	0.935	0.858	8.57e-102	14	PFDN5
1.07e-105	0.349927	0.635	0.348	2.33e-101	14	JARID2
3.39e-105	0.378173	0.355	0.15	7.35e-101	14	ARAP2
3.61e-105	0.420822	0.603	0.331	7.83e-101	14	GSTK1
6.97e-105	0.375339	0.355	0.153	1.51e-100	14	CLIP1
7.86e-105	0.454339	0.598	0.318	1.7e-100	14	ITSN2
8.61e-105	0.344203	0.294	0.116	1.87e-100	14	PREX1
9.58e-105	0.387319	0.27	0.105	2.08e-100	14	PCCA
1.25e-104	0.377678	0.315	0.132	2.72e-100	14	FAM120A
1.53e-104	0.296392	0.372	0.161	3.32e-100	14	HLA-DMA
3.38e-104	0.473229	0.741	0.464	7.34e-100	14	ATP5MD
6.06e-104	0.430282	0.622	0.343	1.32e-99	14	MICOS10
1.42e-103	0.304854	0.259	0.096	3.07e-99	14	TMEM154
2.81e-103	0.361898	0.331	0.141	6.1e-99	14	PACSIN2
8.4e-103	0.373932	0.37	0.166	1.82e-98	14	PDCD6IP
9.16e-103	0.40342	0.478	0.234	1.99e-98	14	SKIL
1.24e-102	0.349752	0.346	0.15	2.7e-98	14	SRA1
1.35e-102	0.391973	0.395	0.181	2.94e-98	14	PTBP3
1.37e-102	0.318476	0.317	0.131	2.97e-98	14	DRAM2
1.51e-102	0.381292	0.352	0.151	3.28e-98	14	INPP4A
2.61e-102	0.439741	0.71	0.422	5.66e-98	14	LIMD2
4.41e-102	0.361836	0.278	0.11	9.57e-98	14	NRIP1
1.18e-101	0.318198	0.292	0.117	2.56e-97	14	SNHG15
3.74e-101	0.410453	0.342	0.149	8.12e-97	14	ZZEF1
4.55e-101	0.416175	0.325	0.142	9.87e-97	14	HK1
4.65e-101	0.460657	0.721	0.452	1.01e-96	14	COX6A1
8.36e-101	0.392184	0.489	0.245	1.81e-96	14	AC023424.3
8.68e-101	0.458123	0.738	0.464	1.88e-96	14	NDUFA13
1.19e-100	0.38618	0.42	0.196	2.57e-96	14	MRTFA
1.56e-100	0.411066	0.997	0.945	3.39e-96	14	MT-ND4
1.58e-100	0.445357	0.643	0.366	3.43e-96	14	YWHAB
1.88e-100	0.401848	0.375	0.174	4.09e-96	14	LRRFIP2
2.46e-100	0.465869	0.53	0.282	5.34e-96	14	SP3
2.84e-100	0.289432	0.254	0.095	6.17e-96	14	TRIM38
8.14e-100	0.310199	0.252	0.095	1.77e-95	14	SSBP4
9.29e-100	0.317087	0.34	0.147	2.02e-95	14	SELENOS
1.42e-99	0.305862	0.322	0.137	3.08e-95	14	EIF6
1.29e-98	0.332487	0.279	0.113	2.79e-94	14	IDH3G
2.3e-98	0.321511	0.36	0.161	4.99e-94	14	VDAC1
8.98e-98	0.327371	0.308	0.129	1.95e-93	14	TGOLN2
2e-97	0.41544	0.297	0.124	4.35e-93	14	IFI6
2.68e-97	0.381235	0.405	0.188	5.82e-93	14	HECA
2.92e-97	0.346906	0.258	0.102	6.33e-93	14	LAP3
3.07e-97	0.439581	0.638	0.374	6.65e-93	14	PCBP1
3.42e-97	0.378898	0.283	0.117	7.42e-93	14	PIK3CB
6.4e-97	0.359821	0.381	0.177	1.39e-92	14	PPP4C
8.71e-97	0.37696	0.387	0.176	1.89e-92	14	PRKAG2
2.43e-96	0.365294	0.516	0.268	5.28e-92	14	ATP6V1F
4.54e-96	0.358156	0.376	0.168	9.85e-92	14	ARHGAP25
4.97e-96	0.45686	0.994	0.919	1.08e-91	14	MT-CYB
9.33e-96	0.3413	0.304	0.13	2.02e-91	14	CCT5
2.52e-95	0.339302	0.325	0.143	5.47e-91	14	UBE2L6
2.97e-95	0.351685	0.347	0.154	6.46e-91	14	ADPGK
8.67e-95	0.363492	0.261	0.104	1.88e-90	14	FBXO42
1.41e-94	0.481786	0.486	0.259	3.05e-90	14	PPP3R1
1.92e-94	0.302675	0.278	0.113	4.16e-90	14	PSENEN
3.59e-94	0.387213	0.926	0.796	7.79e-90	14	HLA-C
8.81e-94	0.314535	0.477	0.236	1.91e-89	14	NAA38
5.23e-93	0.371676	0.409	0.196	1.14e-88	14	NUFIP2
8.96e-93	0.375028	0.394	0.19	1.95e-88	14	EP300
1.21e-92	0.295178	0.264	0.106	2.63e-88	14	TADA3
4.55e-92	0.312448	0.255	0.1	9.87e-88	14	ST8SIA4
4.61e-92	0.270988	0.253	0.097	1e-87	14	GIMAP2
6.36e-92	0.282394	0.463	0.231	1.38e-87	14	ITGB1
6.46e-92	0.31473	0.315	0.138	1.4e-87	14	SNX17
1.87e-91	0.294081	0.284	0.117	4.06e-87	14	UBE2W
2.17e-91	0.335509	0.312	0.134	4.71e-87	14	GIT2
4.08e-91	0.372568	0.353	0.162	8.85e-87	14	GLUD1
4.87e-91	0.460347	0.654	0.395	1.06e-86	14	WAC
4.87e-91	0.296281	0.537	0.28	1.06e-86	14	ITGA4
9.03e-91	0.370889	0.344	0.155	1.96e-86	14	TMC6
4.6e-90	0.376498	0.95	0.842	9.97e-86	14	PABPC1
4.81e-90	0.299516	0.559	0.316	1.04e-85	14	TEX14
6.36e-90	0.387546	0.463	0.237	1.38e-85	14	FAM13B
1.08e-89	0.354738	0.454	0.23	2.34e-85	14	VDAC2
1.22e-89	0.307964	0.395	0.189	2.66e-85	14	ARF5
2.72e-89	0.326707	0.286	0.121	5.9e-85	14	BIN3
5.22e-89	0.297134	0.38	0.175	1.13e-84	14	CCDC69
5.45e-89	0.367746	0.423	0.213	1.18e-84	14	NDUFS7
7.56e-89	0.306343	0.331	0.149	1.64e-84	14	LRPAP1
8.59e-89	0.339373	0.398	0.195	1.87e-84	14	MAP2K3
1.6e-88	0.26786	0.876	0.648	3.48e-84	14	GAPDH
2.87e-88	0.365291	0.536	0.29	6.23e-84	14	FNIP1
5.43e-88	0.425447	0.494	0.268	1.18e-83	14	SCFD1
7.29e-88	0.33333	0.364	0.17	1.58e-83	14	FAR1
1.47e-87	0.446765	0.75	0.495	3.2e-83	14	TXNIP
1.5e-87	0.294522	0.298	0.129	3.25e-83	14	RBCK1
2e-87	0.374674	0.347	0.164	4.34e-83	14	USP32
2.64e-87	0.320475	0.392	0.19	5.74e-83	14	POLE4
4.41e-87	0.319431	0.411	0.201	9.56e-83	14	CLTA
5.83e-87	0.401743	0.497	0.267	1.26e-82	14	CHMP1B
1.27e-86	0.322495	0.25	0.101	2.76e-82	14	APC
1.6e-86	0.352945	0.511	0.271	3.47e-82	14	B4GALT1
1.67e-86	0.332351	0.454	0.229	3.63e-82	14	ARHGDIA
1.74e-86	0.381094	0.474	0.251	3.77e-82	14	LINC00910
2.68e-86	0.366133	0.458	0.235	5.82e-82	14	NDUFS6
3.16e-86	0.313986	0.273	0.114	6.86e-82	14	MMP24OS
8e-86	0.327218	0.426	0.213	1.74e-81	14	BNIP2
1.33e-85	0.370561	0.251	0.105	2.89e-81	14	LARP1
2.05e-85	0.331486	0.342	0.157	4.44e-81	14	ZFC3H1
2.29e-85	0.476037	0.347	0.166	4.96e-81	14	AC103591.3
2.81e-85	0.388817	0.425	0.215	6.09e-81	14	ST3GAL1
3.11e-85	0.336902	0.526	0.284	6.75e-81	14	TALDO1
4.33e-85	0.341432	0.598	0.329	9.4e-81	14	REL
6.04e-85	0.322088	0.333	0.155	1.31e-80	14	RNF181
6.36e-85	0.336243	0.357	0.168	1.38e-80	14	OSER1
7.46e-85	0.392719	0.647	0.391	1.62e-80	14	RAP1A
1.25e-84	0.328027	0.305	0.138	2.71e-80	14	SSR3
2.41e-84	0.31467	0.354	0.163	5.23e-80	14	EFR3A
2.92e-84	0.447428	0.57	0.329	6.34e-80	14	RPS27L
4.6e-84	0.309095	0.302	0.134	9.98e-80	14	LCORL
4.61e-84	0.286118	0.425	0.213	1e-79	14	RAB5IF
6.66e-84	0.300703	0.389	0.188	1.45e-79	14	NUP214
7.06e-84	0.344545	0.358	0.173	1.53e-79	14	C1orf43
9.73e-84	0.376947	0.649	0.39	2.11e-79	14	ATP5MF
1.68e-83	0.267173	0.303	0.132	3.64e-79	14	LNPEP
2.52e-83	0.407818	0.939	0.738	5.46e-79	14	MT-ND5
1.64e-82	0.438434	0.701	0.434	3.57e-78	14	OSBPL8
1.65e-82	0.294674	0.257	0.106	3.59e-78	14	ERN1
1.93e-82	0.373491	0.651	0.378	4.18e-78	14	BTBD9
2.05e-82	0.2882	0.368	0.173	4.46e-78	14	FLI1
2.41e-82	0.385841	0.433	0.229	5.22e-78	14	COX17
3e-82	0.335838	0.454	0.235	6.51e-78	14	HSD17B11
3.33e-82	0.323849	0.361	0.174	7.23e-78	14	SSNA1
3.8e-82	0.405132	0.625	0.365	8.26e-78	14	PHF20
4.75e-82	0.335386	0.381	0.184	1.03e-77	14	CFLAR
6.66e-82	0.275313	0.288	0.125	1.44e-77	14	MCRIP1
3.05e-81	0.255944	0.421	0.207	6.61e-77	14	GLRX
8.62e-81	0.3566	0.598	0.342	1.87e-76	14	RAC2
1.18e-80	0.383444	0.455	0.24	2.57e-76	14	AFF4
1.22e-80	0.323561	0.486	0.261	2.65e-76	14	DSTN
1.73e-80	0.398532	0.6	0.362	3.76e-76	14	TAX1BP1
3.74e-80	0.321612	0.651	0.386	8.11e-76	14	NR3C1
5.39e-80	0.266662	0.3	0.134	1.17e-75	14	TMEM179B
5.87e-80	0.318663	0.335	0.159	1.27e-75	14	NANS
6.75e-80	0.357862	0.486	0.259	1.46e-75	14	STIM1
9.56e-80	0.307327	0.308	0.14	2.07e-75	14	SMAD3
2.41e-79	0.361781	0.29	0.129	5.23e-75	14	SERPINB9
2.51e-79	0.279046	0.316	0.144	5.44e-75	14	PMAIP1
2.96e-79	0.327053	0.268	0.116	6.43e-75	14	OXR1
4.43e-79	0.364477	0.427	0.225	9.62e-75	14	UBAP1
1.82e-78	0.324554	0.271	0.118	3.95e-74	14	AC087286.2
2.13e-78	0.404033	0.645	0.396	4.63e-74	14	CHST11
3.13e-78	0.252058	0.266	0.115	6.79e-74	14	LSM10
3.49e-78	0.418511	0.604	0.365	7.56e-74	14	NDUFB9
3.6e-78	0.287314	0.296	0.136	7.81e-74	14	CPEB4
4.86e-78	0.373621	0.356	0.175	1.05e-73	14	DDHD1
7.94e-78	0.263012	0.475	0.245	1.72e-73	14	AHNAK
9.51e-78	0.26443	0.315	0.146	2.06e-73	14	PSMB2
1.29e-77	0.269893	0.324	0.153	2.8e-73	14	ADRM1
1.36e-77	0.336634	0.355	0.171	2.95e-73	14	USP25
1.7e-77	0.399803	0.829	0.621	3.68e-73	14	CCNI
2e-77	0.330578	0.56	0.311	4.34e-73	14	ATP5MC3
2.56e-77	0.290269	0.403	0.199	5.56e-73	14	SP110
2.85e-77	0.255984	0.266	0.115	6.19e-73	14	SNX14
3.42e-77	0.25905	0.281	0.124	7.42e-73	14	TMED5
5.35e-77	0.331594	0.274	0.122	1.16e-72	14	MTRNR2L12
7.4e-77	0.454847	0.832	0.627	1.61e-72	14	PPDPF
1.09e-76	0.315649	0.45	0.24	2.36e-72	14	RB1
1.49e-76	0.348587	0.409	0.216	3.24e-72	14	RIOK3
2.6e-76	0.298924	0.344	0.166	5.64e-72	14	CYC1
6.64e-76	0.261343	0.992	0.976	1.44e-71	14	B2M
9.01e-76	0.305937	0.297	0.137	1.95e-71	14	KPNA4
1.43e-75	0.358441	0.685	0.422	3.09e-71	14	GPSM3
1.88e-75	0.275246	0.309	0.145	4.08e-71	14	MIEN1
1.96e-75	0.381276	0.619	0.373	4.24e-71	14	TOMM6
2.32e-75	0.347033	0.358	0.178	5.03e-71	14	SUMF1
9.18e-75	0.273643	0.38	0.19	1.99e-70	14	GLIPR2
1.27e-74	0.30947	0.382	0.192	2.76e-70	14	ERCC1
2.34e-74	0.374729	0.349	0.172	5.09e-70	14	XPR1
2.99e-74	0.406371	0.72	0.464	6.48e-70	14	SSH2
4.41e-74	0.276905	0.528	0.287	9.57e-70	14	PKM
4.47e-74	0.254266	0.308	0.142	9.69e-70	14	MAPKAPK2
2.62e-73	0.26338	0.299	0.136	5.68e-69	14	ABHD3
3.17e-73	0.362603	0.432	0.224	6.88e-69	14	RASSF3
3.25e-73	0.290426	0.514	0.283	7.05e-69	14	TRAF3
3.39e-73	0.409098	0.773	0.55	7.36e-69	14	NDUFA4
5.47e-73	0.293385	0.363	0.179	1.19e-68	14	HOOK3
5.9e-73	0.31309	0.635	0.379	1.28e-68	14	NDUFB2
1.99e-72	0.308012	0.339	0.165	4.31e-68	14	SPG11
2.21e-72	0.317467	0.252	0.112	4.79e-68	14	DCP2
5.13e-72	0.368472	0.403	0.216	1.11e-67	14	NAPA
5.99e-72	0.289219	0.307	0.145	1.3e-67	14	CD46
2.57e-71	0.344247	0.661	0.411	5.58e-67	14	PSMA7
4.46e-71	0.266781	0.299	0.14	9.69e-67	14	SZRD1
4.78e-71	0.258301	0.376	0.188	1.04e-66	14	AP3S1
9.49e-71	0.275096	0.251	0.112	2.06e-66	14	AKR1A1
1.2e-70	0.282659	0.256	0.116	2.61e-66	14	ATP6V1E1
3.16e-70	0.264253	0.293	0.138	6.85e-66	14	TIMM8B
7.07e-70	0.277822	0.337	0.164	1.53e-65	14	SETX
7.22e-70	0.320579	0.334	0.165	1.57e-65	14	SHLD2
7.84e-70	0.269618	0.351	0.178	1.7e-65	14	TMEM9B
2.73e-69	0.296705	0.314	0.15	5.93e-65	14	KIAA1109
2.95e-69	0.258113	0.508	0.277	6.41e-65	14	BIN2
3.56e-69	0.345435	0.315	0.156	7.72e-65	14	MICU1
3.67e-69	0.309414	0.359	0.187	7.96e-65	14	CHMP2A
4.09e-69	0.306717	0.338	0.167	8.88e-65	14	AL691403.1
5.19e-69	0.370322	0.765	0.521	1.13e-64	14	JMJD1C
1.05e-68	0.258395	0.358	0.18	2.27e-64	14	RNF7
1.43e-68	0.28471	0.385	0.202	3.11e-64	14	CSNK2B
1.48e-68	0.270504	0.28	0.129	3.22e-64	14	MAP4
1.98e-68	0.282235	0.261	0.118	4.31e-64	14	R3HCC1L
2.65e-68	0.280704	0.423	0.225	5.76e-64	14	ANAPC11
3.16e-68	0.329267	0.586	0.347	6.86e-64	14	C4orf3
3.31e-68	0.277044	0.298	0.139	7.19e-64	14	KDM6B
5.29e-68	0.285752	0.475	0.26	1.15e-63	14	ATP5PB
9.53e-68	0.279887	0.532	0.303	2.07e-63	14	NDUFB7
3.25e-67	0.313748	0.268	0.124	7.04e-63	14	TAOK1
4.52e-67	0.272732	0.316	0.155	9.81e-63	14	HM13
8.65e-67	0.303521	0.377	0.196	1.88e-62	14	ANP32A
2.07e-66	0.342224	0.567	0.341	4.49e-62	14	CSNK1A1
3.1e-66	0.30995	0.481	0.264	6.73e-62	14	RNF213
6.89e-66	0.320742	0.386	0.204	1.49e-61	14	UBE2E1
1.11e-65	0.266135	0.266	0.124	2.41e-61	14	SMAD2
1.19e-65	0.260923	0.253	0.116	2.59e-61	14	CTNNBL1
3.56e-65	0.340035	0.84	0.628	7.72e-61	14	ATP5MC2
5.55e-65	0.273381	0.277	0.131	1.2e-60	14	NAPG
9e-65	0.276523	0.344	0.176	1.95e-60	14	POU2F1
1.04e-64	0.351541	0.816	0.625	2.27e-60	14	UBE2D3
1.17e-64	0.311176	0.56	0.325	2.53e-60	14	SELENOH
1.34e-64	0.301867	0.554	0.328	2.9e-60	14	PSMB1
1.34e-64	0.287874	0.471	0.26	2.91e-60	14	NKTR
1.5e-64	0.304925	0.53	0.307	3.26e-60	14	DDX21
2.43e-64	0.338698	0.725	0.48	5.26e-60	14	RBM3
2.55e-64	0.275386	0.321	0.157	5.52e-60	14	DOCK11
5.25e-64	0.250453	0.278	0.132	1.14e-59	14	CLTB
6.57e-64	0.27953	0.36	0.186	1.43e-59	14	CHD9
9.9e-64	0.300824	0.424	0.23	2.15e-59	14	HIF1A
1.3e-63	0.258516	0.271	0.127	2.82e-59	14	PARP4
2.95e-63	0.254685	0.391	0.207	6.39e-59	14	RC3H1
7.27e-63	0.273008	0.327	0.166	1.58e-58	14	GBF1
8.18e-63	0.262963	0.408	0.22	1.78e-58	14	DECR1
3.4e-62	0.307519	0.348	0.184	7.39e-58	14	PCMT1
3.9e-62	0.288524	0.585	0.356	8.46e-58	14	COPE
4.14e-62	0.309856	0.588	0.372	8.98e-58	14	ARF1
7.92e-62	0.298043	0.501	0.29	1.72e-57	14	CALM3
1.43e-61	0.256588	0.346	0.179	3.11e-57	14	BCAP31
2.37e-61	0.270514	0.768	0.531	5.15e-57	14	ATP5MPL
2.6e-61	0.280046	0.574	0.342	5.65e-57	14	INPP5D
3.04e-61	0.256295	0.358	0.184	6.59e-57	14	RASGRP2
3.8e-61	0.257765	0.252	0.118	8.26e-57	14	ATXN3
4.31e-61	0.340729	0.75	0.526	9.36e-57	14	EIF3K
5.54e-61	0.271995	0.38	0.202	1.2e-56	14	CREBRF
6.85e-61	0.269842	0.353	0.186	1.49e-56	14	NDUFB3
9.28e-61	0.338341	0.355	0.188	2.01e-56	14	TSC22D2
1.44e-60	0.262688	0.378	0.201	3.13e-56	14	TMEM219
1.66e-59	0.25585	0.392	0.213	3.6e-55	14	NDUFA6
1.68e-59	0.308433	0.589	0.357	3.64e-55	14	USP3
2.48e-59	0.251839	0.386	0.212	5.38e-55	14	ZNHIT1
3.2e-59	0.283718	0.584	0.361	6.93e-55	14	UBXN1
8.18e-59	0.251264	0.397	0.215	1.78e-54	14	SRI
1.02e-58	0.323308	0.809	0.608	2.22e-54	14	CHCHD2
1.03e-58	0.275986	0.415	0.23	2.24e-54	14	CD63
1.42e-58	0.330152	0.741	0.511	3.08e-54	14	SUMO2
1.52e-58	0.338504	0.705	0.496	3.29e-54	14	PSME1
2.16e-58	0.269145	0.278	0.136	4.69e-54	14	WDR45B
2.85e-58	0.278285	0.294	0.15	6.18e-54	14	ACO2
4.95e-58	0.250677	0.259	0.124	1.07e-53	14	SHISA5
1.23e-57	0.278255	0.348	0.186	2.67e-53	14	TFRC
2.17e-57	0.299107	0.489	0.289	4.71e-53	14	BAZ1A
5.06e-57	0.298235	0.55	0.334	1.1e-52	14	CHD1
5.56e-57	0.294927	0.405	0.225	1.21e-52	14	RCOR1
3.53e-56	0.276175	0.434	0.248	7.66e-52	14	CELF1
5.3e-56	0.273906	0.491	0.29	1.15e-51	14	WTAP
1.12e-54	0.307809	0.62	0.406	2.44e-50	14	SNX3
1.34e-54	0.268254	0.522	0.317	2.9e-50	14	CD47
2.62e-54	0.256418	0.557	0.342	5.68e-50	14	PIAS1
3.16e-54	0.267218	0.347	0.186	6.86e-50	14	BORCS5
4.04e-54	0.284537	0.479	0.286	8.76e-50	14	NDUFA2
5.37e-54	0.260448	0.368	0.201	1.17e-49	14	SPPL3
1.59e-53	0.262253	0.389	0.217	3.44e-49	14	RHEB
1.71e-53	0.284628	0.405	0.235	3.71e-49	14	VPS28
3.16e-53	0.254041	0.45	0.26	6.86e-49	14	SLIRP
3.24e-52	0.287263	0.81	0.627	7.04e-48	14	UQCR11
1.25e-51	0.273361	0.382	0.21	2.72e-47	14	NLRP1
1.43e-51	0.266472	0.63	0.398	3.1e-47	14	TBCA
1.46e-51	0.269822	0.594	0.376	3.17e-47	14	UQCR10
1.74e-51	0.250505	0.462	0.27	3.79e-47	14	MECP2
8.06e-51	0.250631	0.628	0.407	1.75e-46	14	TMBIM6
1.39e-50	0.254335	0.418	0.245	3.02e-46	14	ATF4
1.47e-50	0.268852	0.277	0.144	3.18e-46	14	PBX3
3.63e-50	0.268032	0.265	0.135	7.88e-46	14	AC007952.4
3.65e-50	0.257505	0.522	0.322	7.92e-46	14	ROCK1
5.46e-50	0.253025	0.802	0.577	1.19e-45	14	PPIA
7.71e-50	0.265139	0.886	0.691	1.67e-45	14	SIK3
1.05e-49	0.269941	0.678	0.466	2.27e-45	14	NDUFA1
1.12e-48	0.299276	0.783	0.576	2.43e-44	14	COX7A2
1.58e-48	0.252006	0.47	0.29	3.42e-44	14	LAMTOR5
1.63e-48	0.341951	0.498	0.313	3.55e-44	14	AC114760.2
1.75e-48	0.256909	0.368	0.205	3.8e-44	14	CCDC88C
2.44e-48	0.275238	0.564	0.359	5.29e-44	14	EIF4G2
4.53e-48	0.289271	0.553	0.363	9.83e-44	14	UBE2B
9.01e-48	0.272983	0.818	0.595	1.96e-43	14	YWHAZ
1.14e-47	0.25229	0.332	0.183	2.47e-43	14	NR4A3
1.22e-47	0.256642	0.488	0.303	2.65e-43	14	PRDX5
1.83e-47	0.269301	0.482	0.302	3.97e-43	14	MAP1LC3B
2.3e-47	0.261189	0.458	0.272	4.99e-43	14	PELI1
5.77e-45	0.269757	0.432	0.261	1.25e-40	14	SYAP1
5.86e-44	0.253067	0.727	0.511	1.27e-39	14	ATP6V1G1
1.18e-43	0.255902	0.64	0.431	2.56e-39	14	ANKRD11
3.19e-40	0.252214	0.253	0.138	6.92e-36	14	PHKB
3.53e-40	0.267734	0.822	0.647	7.65e-36	14	SRSF5
4.89e-38	0.251831	0.594	0.41	1.06e-33	14	PTGES3
9.23e-31	0.255389	0.628	0.455	2e-26	14	SOD1
0	5.71693	0.978	0.148	0	3	S100A9
0	5.65594	0.973	0.134	0	3	S100A8
0	4.3802	0.983	0.159	0	3	LYZ
0	4.17066	0.786	0.025	0	3	S100A12
0	3.99822	0.913	0.028	0	3	VCAN
0	3.91719	0.729	0.046	0	3	CXCL8
0	3.65269	0.882	0.045	0	3	FCN1
0	3.39339	0.941	0.215	0	3	NAMPT
0	3.38797	0.749	0.108	0	3	CCDC200
0	3.24438	0.78	0.05	0	3	AC020656.1
0	3.2047	0.922	0.168	0	3	TYROBP
0	3.13701	0.889	0.11	0	3	CST3
0	3.03506	0.852	0.073	0	3	PLXDC2
0	3.02507	0.809	0.046	0	3	CSTA
0	2.97197	0.863	0.254	0	3	CTSS
0	2.90587	0.769	0.263	0	3	TEX14
0	2.8328	0.774	0.058	0	3	IFI30
0	2.80608	0.699	0.036	0	3	MNDA
0	2.74685	0.487	0.026	0	3	G0S2
0	2.71792	0.959	0.468	0	3	NEAT1
0	2.71727	0.685	0.047	0	3	PLAUR
0	2.69151	0.86	0.117	0	3	LST1
0	2.68697	0.911	0.289	0	3	ARHGAP26
0	2.66061	0.638	0.131	0	3	AC253572.2
0	2.62854	0.907	0.258	0	3	LGALS1
0	2.62199	0.895	0.338	0	3	ATP2B1
0	2.61086	0.717	0.047	0	3	RBM47
0	2.58001	0.98	0.937	0	3	FTL
0	2.51953	0.802	0.157	0	3	AIF1
0	2.4838	0.662	0.027	0	3	CLEC7A
0	2.41413	0.961	0.666	0	3	S100A6
0	2.31634	0.668	0.057	0	3	LRMDA
0	2.30986	0.819	0.25	0	3	PSAP
0	2.29978	0.861	0.344	0	3	SAT1
0	2.29056	0.79	0.188	0	3	S100A11
0	2.2897	0.569	0.011	0	3	CD14
0	2.26481	0.798	0.127	0	3	FCER1G
0	2.2601	0.666	0.091	0	3	TYMP
0	2.24372	0.795	0.221	0	3	QKI
0	2.2428	0.947	0.487	0	3	VIM
0	2.23505	0.717	0.128	0	3	GAB2
0	2.19478	0.862	0.287	0	3	ZEB2
0	2.17613	0.607	0.043	0	3	SLC8A1
0	2.15499	0.564	0.03	0	3	DMXL2
0	2.13617	0.373	0.027	0	3	EREG
0	2.1316	0.819	0.285	0	3	SIPA1L1
0	2.12986	0.512	0.008	0	3	FCAR
0	2.11945	0.609	0.042	0	3	RAB31
0	2.11622	0.585	0.025	0	3	MS4A6A
0	2.08635	0.572	0.027	0	3	CSF3R
0	2.07722	0.606	0.058	0	3	KLF4
0	2.06654	0.889	0.397	0	3	ANXA1
0	2.0537	0.679	0.144	0	3	AP1S2
0	2.04992	0.488	0.118	0	3	TMEM107
0	2.03901	0.438	0.023	0	3	DOCK4
0	2.03462	0.575	0.025	0	3	SERPINA1
0	2.03278	0.63	0.083	0	3	GRN
0	2.01878	0.736	0.222	0	3	AC020916.1
0	2.005	0.958	0.619	0	3	S100A4
0	2.00208	0.377	0.017	0	3	IL1B
0	1.99625	0.593	0.211	0	3	LINC00910
0	1.98274	0.597	0.097	0	3	ATP2B1-AS1
0	1.96758	0.752	0.302	0	3	JARID2
0	1.94917	0.617	0.101	0	3	C9orf72
0	1.93237	0.575	0.05	0	3	CFD
0	1.93029	0.58	0.056	0	3	STX11
0	1.91538	0.776	0.335	0	3	TSPO
0	1.89913	0.976	0.949	0	3	FTH1
0	1.8942	0.82	0.296	0	3	COTL1
0	1.88734	0.449	0.026	0	3	EPB41L3
0	1.88363	0.702	0.183	0	3	RAB11FIP1
0	1.87288	0.386	0.012	0	3	PID1
0	1.82203	0.331	0.021	0	3	RETN
0	1.81434	0.685	0.22	0	3	SAMSN1
0	1.8026	0.491	0.025	0	3	FGL2
0	1.80029	0.646	0.185	0	3	RGS2
0	1.79925	0.647	0.205	0	3	FOXO3
0	1.79701	0.359	0.012	0	3	LGALS2
0	1.79109	0.618	0.108	0	3	PTPRE
0	1.789	0.357	0.02	0	3	AL450992.3
0	1.78829	0.502	0.074	0	3	ACSL1
0	1.78539	0.971	0.643	0	3	SRGN
0	1.77867	0.835	0.495	0	3	GABARAP
0	1.77525	0.614	0.154	0	3	CTSD
0	1.77286	0.427	0.034	0	3	BASP1
0	1.76997	0.468	0.109	0	3	AC245014.3
0	1.76764	0.508	0.034	0	3	CYBB
0	1.76271	0.752	0.283	0	3	MCL1
0	1.7606	0.478	0.094	0	3	AC007952.4
0	1.75849	0.473	0.034	0	3	FGD4
0	1.72386	0.614	0.155	0	3	ASAH1
0	1.71258	0.844	0.428	0	3	DPYD
0	1.70897	0.675	0.193	0	3	FNDC3B
0	1.70623	0.483	0.039	0	3	IRAK3
0	1.70073	0.581	0.102	0	3	CD36
0	1.69632	0.649	0.144	0	3	RNF130
0	1.69355	0.622	0.171	0	3	TKT
0	1.68346	0.621	0.237	0	3	SOD2
0	1.6804	0.549	0.186	0	3	CROCC
0	1.67895	0.428	0.02	0	3	C5AR1
0	1.66608	0.613	0.22	0	3	CTNNB1
0	1.66379	0.617	0.165	0	3	TET2
0	1.66163	0.466	0.084	0	3	AHR
0	1.64969	0.492	0.038	0	3	CFP
0	1.64742	0.639	0.201	0	3	NPC2
0	1.64582	0.789	0.399	0	3	S100A10
0	1.63669	0.442	0.023	0	3	CSF2RA
0	1.63571	0.477	0.043	0	3	TNFSF13B
0	1.6279	0.412	0.013	0	3	TREM1
0	1.61367	0.811	0.229	0	3	LYN
0	1.60567	0.272	0.004	0	3	THBS1
0	1.59976	0.453	0.04	0	3	KYNU
0	1.59605	0.472	0.071	0	3	MCTP1
0	1.58307	0.429	0.026	0	3	SLC11A1
0	1.57372	0.749	0.363	0	3	JUND
0	1.5497	0.52	0.098	0	3	GAS7
0	1.5475	0.56	0.13	0	3	PYCARD
0	1.53768	0.98	0.755	0	3	FOS
0	1.53641	0.382	0.019	0	3	PLBD1
0	1.53498	0.384	0.046	0	3	IL1RAP
0	1.52901	0.548	0.165	0	3	PLCB1
0	1.52831	0.603	0.18	0	3	SLCO3A1
0	1.52438	0.399	0.009	0	3	FPR1
0	1.51039	0.59	0.178	0	3	APLP2
0	1.4855	0.537	0.155	0	3	STXBP2
0	1.48494	0.591	0.176	0	3	MANBA
0	1.47092	0.373	0.088	0	3	AL021155.5
0	1.46744	0.44	0.029	0	3	CD68
0	1.45193	0.368	0.051	0	3	TMTC2
0	1.45154	0.277	0.005	0	3	CYP1B1
0	1.45044	0.413	0.023	0	3	MPEG1
0	1.44793	0.449	0.05	0	3	SPI1
0	1.44676	0.585	0.164	0	3	ANXA2
0	1.44601	0.373	0.05	0	3	SGK1
0	1.4422	0.686	0.293	0	3	GSTP1
0	1.44019	0.552	0.164	0	3	RASGEF1B
0	1.43643	0.565	0.17	0	3	RILPL2
0	1.42952	0.756	0.383	0	3	MED13L
0	1.42765	0.324	0.005	0	3	RBP7
0	1.427	0.754	0.409	0	3	FOSB
0	1.42258	0.887	0.621	0	3	GAPDH
0	1.42198	0.438	0.095	0	3	MXD1
0	1.40881	0.336	0.067	0	3	AC012447.1
0	1.40607	0.332	0.015	0	3	MAFB
0	1.4037	0.323	0.029	0	3	IER3
0	1.40342	0.451	0.066	0	3	FAM49A
0	1.40085	0.382	0.023	0	3	CLEC12A
0	1.3926	0.449	0.102	0	3	ANTXR2
0	1.3905	0.476	0.102	0	3	FCGRT
0	1.38725	0.492	0.122	0	3	MAML3
0	1.38669	0.406	0.083	0	3	RFX2
0	1.38063	0.388	0.029	0	3	CEBPD
0	1.38059	0.639	0.235	0	3	IQGAP1
0	1.38052	0.447	0.162	0	3	WDR74
0	1.38028	0.658	0.291	0	3	ZSWIM6
0	1.37889	0.328	0.016	0	3	CREB5
0	1.37731	0.343	0.016	0	3	TMEM170B
0	1.36934	0.47	0.147	0	3	ADAMTSL4-AS1
0	1.35731	0.295	0.007	0	3	OLR1
0	1.35597	0.466	0.128	0	3	TRPS1
0	1.35106	0.803	0.449	0	3	LRRFIP1
0	1.34876	0.445	0.095	0	3	FRY
0	1.34628	0.581	0.207	0	3	AHNAK
0	1.33628	0.804	0.5	0	3	ATP5MPL
0	1.33273	0.607	0.253	0	3	AGTPBP1
0	1.32828	0.403	0.038	0	3	NCF2
0	1.31966	0.535	0.119	0	3	SYK
0	1.3103	0.271	0.012	0	3	LUCAT1
0	1.30324	0.298	0.002	0	3	CLEC4E
0	1.30169	0.413	0.082	0	3	DENND5A
0	1.30168	0.365	0.042	0	3	CPVL
0	1.3006	0.364	0.144	0	3	AC103591.3
0	1.29907	0.353	0.083	0	3	CCL3
0	1.29834	0.452	0.134	0	3	AL691403.1
0	1.29691	0.791	0.257	0	3	HLA-DRA
0	1.29634	0.597	0.246	0	3	MYADM
0	1.29247	0.33	0.015	0	3	TLR2
0	1.29217	0.383	0.036	0	3	HCK
0	1.29122	0.487	0.124	0	3	C4orf48
0	1.28914	0.402	0.061	0	3	CAPG
0	1.28153	0.482	0.119	0	3	ANXA5
0	1.26951	0.685	0.354	0	3	RABGEF1
0	1.26807	0.561	0.247	0	3	ASAP1
0	1.26293	0.636	0.386	0	3	ENSA
0	1.26261	0.326	0.011	0	3	CDA
0	1.25838	0.602	0.27	0	3	PICALM
0	1.25726	0.435	0.109	0	3	AP003086.1
0	1.25533	0.362	0.038	0	3	EMILIN2
0	1.25385	0.365	0.071	0	3	BCL2A1
0	1.25266	0.45	0.166	0	3	NFKBIZ
0	1.24923	0.998	0.984	0	3	MT-CO1
0	1.24564	0.841	0.578	0	3	CYBA
0	1.24443	0.451	0.144	0	3	NCF1
0	1.24259	0.627	0.206	0	3	CD83
0	1.24254	0.407	0.083	0	3	PHACTR1
0	1.24227	0.908	0.785	0	3	OAZ1
0	1.24044	0.31	0.026	0	3	ARHGAP26-AS1
0	1.24039	0.634	0.227	0	3	HLA-DRB1
0	1.24027	0.592	0.243	0	3	DIAPH2
0	1.2393	0.489	0.155	0	3	GLIPR2
0	1.2362	0.46	0.177	0	3	PNPLA8
0	1.2345	0.598	0.291	0	3	GPCPD1
0	1.2339	0.528	0.186	0	3	SERPINB1
0	1.23168	0.345	0.029	0	3	CD86
0	1.23066	0.407	0.068	0	3	TBXAS1
0	1.2262	0.391	0.073	0	3	EVI5
0	1.22098	0.303	0.017	0	3	WDFY3
0	1.21945	0.543	0.217	0	3	ETV6
0	1.21874	0.545	0.228	0	3	ATP6V0B
0	1.2145	0.364	0.035	0	3	RNASE6
0	1.21255	0.419	0.064	0	3	FGR
0	1.21134	0.399	0.139	0	3	IVNS1ABP
0	1.20324	0.358	0.091	0	3	RNF24
0	1.2018	0.698	0.407	0	3	RNASEK
0	1.20154	0.401	0.071	0	3	CD302
0	1.19735	0.296	0.027	0	3	GK
0	1.19602	0.302	0.02	0	3	LRRK2
0	1.19598	0.336	0.03	0	3	MGST1
0	1.19315	0.372	0.061	0	3	SULF2
0	1.18409	0.316	0.013	0	3	KCTD12
0	1.18265	0.364	0.099	0	3	ATP13A3
0	1.17989	0.468	0.179	0	3	ZFAND5
0	1.17479	0.479	0.17	0	3	LIMS1
0	1.17463	0.304	0.041	0	3	AC009522.1
0	1.16975	0.589	0.268	0	3	RAC1
0	1.16842	0.341	0.047	0	3	CTSZ
0	1.16732	0.976	0.846	0	3	MT-ND1
0	1.16624	0.469	0.185	0	3	IRS2
0	1.16378	0.289	0.04	0	3	ABCA1
0	1.15923	0.388	0.083	0	3	FOSL2
0	1.15653	0.602	0.287	0	3	VMP1
0	1.15381	0.365	0.085	0	3	FAM102B
0	1.15083	0.839	0.588	0	3	CD44
0	1.14958	0.352	0.066	0	3	PGD
0	1.14902	0.279	0.025	0	3	AL138720.1
0	1.14181	0.265	0.007	0	3	ANPEP
0	1.14121	0.289	0.029	0	3	EEPD1
0	1.13638	0.35	0.06	0	3	DOCK5
0	1.13228	0.598	0.316	0	3	MAP3K2
0	1.12102	0.295	0.03	0	3	ENTPD1
0	1.12067	0.981	0.912	0	3	ACTB
0	1.11568	0.68	0.39	0	3	LAMTOR4
0	1.11515	0.269	0.057	0	3	PTCH2
0	1.11395	0.306	0.045	0	3	KIF13A
0	1.11227	0.406	0.112	0	3	TOM1
0	1.111	0.428	0.188	0	3	PDE4B
0	1.10977	0.435	0.168	0	3	ANKRD28
0	1.10408	0.351	0.075	0	3	PDE4A
0	1.10285	0.331	0.046	0	3	SLC43A2
0	1.09935	0.447	0.135	0	3	TIMP1
0	1.09781	0.386	0.114	0	3	PELI2
0	1.09491	0.393	0.091	0	3	PLEK
0	1.09479	0.399	0.124	0	3	HIPK3
0	1.09319	0.49	0.237	0	3	METTL9
0	1.09176	0.272	0.015	0	3	NLRP3
0	1.08933	0.533	0.229	0	3	GNAQ
0	1.08683	0.436	0.152	0	3	CSGALNACT2
0	1.08504	0.622	0.294	0	3	LCP1
0	1.08114	0.298	0.047	0	3	GCA
0	1.08052	0.327	0.061	0	3	PLSCR1
0	1.07803	0.292	0.093	0	3	ABHD5
0	1.07565	0.361	0.083	0	3	PTPN12
0	1.07542	0.893	0.742	0	3	H3F3A
0	1.07059	0.458	0.172	0	3	DENND1A
0	1.07046	0.401	0.114	0	3	HDAC9
0	1.06929	0.25	0.021	0	3	ARHGEF40
0	1.06818	0.45	0.183	0	3	FBXL5
0	1.06712	0.467	0.203	0	3	HIF1A
0	1.06617	0.387	0.12	0	3	ADAM17
0	1.06568	0.331	0.08	0	3	RIPK2
0	1.06403	0.504	0.213	0	3	ATG7
0	1.06289	0.392	0.123	0	3	LTA4H
0	1.06229	0.472	0.179	0	3	NEDD9
0	1.05907	0.441	0.194	0	3	RRP12
0	1.05789	0.395	0.178	0	3	FBXO34
0	1.05665	0.426	0.121	0	3	GLIPR1
0	1.05363	0.526	0.145	0	3	MEF2C
0	1.05321	0.286	0.044	0	3	EAF1
0	1.0471	0.533	0.273	0	3	TRAPPC5
0	1.04531	0.324	0.037	0	3	PILRA
0	1.04059	0.382	0.107	0	3	CEBPB
0	1.03974	0.581	0.293	0	3	CUX1
0	1.03859	0.289	0.025	0	3	ALDH2
0	1.03851	0.759	0.563	0	3	ELOB
0	1.03813	0.296	0.047	0	3	CDKN1A
0	1.03736	0.315	0.044	0	3	LY96
0	1.03669	0.856	0.682	0	3	SH3BGRL3
0	1.0366	0.279	0.019	0	3	IGSF6
0	1.03656	0.548	0.277	0	3	RTN4
0	1.03595	0.764	0.532	0	3	ELF1
0	1.03293	0.292	0.04	0	3	ZFHX3
0	1.03291	0.599	0.337	0	3	CD55
0	1.0311	0.273	0.017	0	3	SMIM25
0	1.03087	0.388	0.101	0	3	IFNGR1
0	1.03022	0.356	0.058	0	3	LY86
0	1.03009	0.293	0.032	0	3	PRAM1
0	1.0283	0.447	0.17	0	3	BACH1
0	1.02555	0.333	0.087	0	3	GABARAPL1
0	1.02298	0.548	0.298	0	3	SDCBP
0	1.02214	0.52	0.243	0	3	AP2S1
0	1.02194	0.538	0.259	0	3	PKM
0	1.02134	0.551	0.293	0	3	FBXW7
0	1.01971	0.552	0.277	0	3	FKBP1A
0	1.01914	0.997	0.963	0	3	MT-CO3
0	1.01907	0.449	0.171	0	3	NUMB
0	1.01857	0.47	0.173	0	3	SBF2
0	1.01713	0.33	0.079	0	3	CCDC88A
0	1.01666	0.408	0.157	0	3	AKIRIN2
[truncated: 11,982 more rows]
