# Supplementary material for: HemaScope: A Tool for Analyzing Single-cell and Spatial Transcriptomics Data of Hematopoietic Cells
Source: Genomics Proteomics Bioinformatics. 2025 Jan 25;23(2):qzaf002. doi: 10.1093/gpbjnl/qzaf002 (PMC12374577; doi:10.1093/gpbjnl/qzaf002)
Supplement: qzaf002_Supplementary_Data [file qzaf002_supplementary_data.zip › Table S11.xlsx]

## Sheet: RegulonTargetsInfo
Table S11 The complete list of TFs and target genes predicted by SCENIC in the dataset of human bone marrow cells
Note: “TF” indicates transcription factors; “Gene” indicates target genes; “nMotifs” indicates the number of enriched motifs in the putative regulatory regions of the target genes; “bestMotif” indicates the top-ranked enriched motifs; “NES” indicates the normalized enrichment scores; “highConfAnnot” indicates whether the relationships between the TFs and the target genes are high-confidence predi…
TF	Gene	nMotifs	bestMotif	NES	highConfAnnot	Genie3Weight
AHRR	AHRR	2	transfac_pro__M00976	5.05	TRUE	NA
AHRR	AMZ1	2	transfac_pro__M00976	5.05	TRUE	0.309598
AHRR	ARL4C	2	transfac_pro__M00976	5.05	TRUE	0.543971
AHRR	ATP10D	2	transfac_pro__M00976	5.05	TRUE	0.456293
AHRR	GAS7	2	transfac_pro__M00976	5.05	TRUE	0.282179
AHRR	LEKR1	3	transfac_pro__M00976	5.05	TRUE	0.656789
AHRR	MAFF	2	transfac_pro__M00976	5.05	TRUE	0.289149
AHRR	MAP1LC3B2	2	transfac_pro__M00976	5.05	TRUE	0.66508
AHRR	PHLDB1	3	transfac_pro__M00976	5.05	TRUE	0.705853
AHRR	SSH1	3	transfac_pro__M00976	5.05	TRUE	0.308049
AHRR	TIPARP	2	transfac_pro__M00976	5.05	TRUE	1.13315
AHRR	ASB2	1	flyfactorsurvey__tgo_ss_SANGER_5_FBgn0003513	4.52	TRUE	1.59053
AHRR	AATK	1	transfac_pro__M00976	3.02	TRUE	0.0872477
AHRR	APBA1	1	transfac_pro__M00976	3.02	TRUE	1.53051
AHRR	ATF3	1	transfac_pro__M00976	3.02	TRUE	0.080792
AHRR	ATF7	1	transfac_pro__M00976	3.02	TRUE	0.0499777
AHRR	BAIAP2	1	transfac_pro__M00976	3.02	TRUE	0.111451
AHRR	BMF	1	transfac_pro__M00976	3.02	TRUE	0.207428
AHRR	CDKN1A	1	transfac_pro__M00976	3.02	TRUE	0.0437467
AHRR	CYP1B1	1	transfac_pro__M00976	3.02	TRUE	0.0352315
AHRR	DTNA	1	transfac_pro__M00976	3.02	TRUE	0.177923
AHRR	EIF2AK3	1	transfac_pro__M00976	3.02	TRUE	0.0321811
AHRR	ETV3	1	transfac_pro__M00976	3.02	TRUE	0.0589398
AHRR	JAG1	1	transfac_pro__M00976	3.02	TRUE	0.0870439
AHRR	KBTBD11	1	transfac_pro__M00976	3.02	TRUE	0.140452
AHRR	PDE4A	1	transfac_pro__M00976	3.02	TRUE	0.263962
AHRR	PID1	1	transfac_pro__M00976	3.02	TRUE	0.0327877
AHRR	SH3BP4	1	transfac_pro__M00976	3.02	TRUE	2.13883
AHRR	SMARCD3	1	transfac_pro__M00976	3.02	TRUE	0.072363
AHRR	UPK3A	1	transfac_pro__M00976	3.02	TRUE	0.128019
AHRR	ZMIZ1	1	transfac_pro__M00976	3.02	TRUE	0.059616
ARID3A	ARID3A	1	tfdimers__MD00216	3.11	TRUE	NA
ARID3A	LMO4	3	tfdimers__MD00216	3.11	TRUE	0.869476
ARID3A	PRICKLE1	3	tfdimers__MD00216	3.11	TRUE	0.462039
ARID3A	CUX2	1	transfac_pro__M04737	3.1	FALSE	0.426642
ARID3A	EYA2	2	transfac_pro__M04737	3.1	FALSE	0.225455
ARID3A	NRP1	1	transfac_pro__M04737	3.1	FALSE	0.54264
ARID3A	APP	1	dbcorrdb__HDAC2__ENCSR000BMG_1__m1	3	FALSE	0.200083
ARID3A	EPHB1	1	dbcorrdb__HDAC2__ENCSR000BMG_1__m1	3	FALSE	0.164729
ARID3A	HDAC9	1	dbcorrdb__HDAC2__ENCSR000BMG_1__m1	3	FALSE	0.0623757
ARID3A	KLHL8	1	dbcorrdb__HDAC2__ENCSR000BMG_1__m1	3	FALSE	0.0489196
ARID3A	MICAL1	1	dbcorrdb__HDAC2__ENCSR000BMG_1__m1	3	FALSE	0.158544
ARID3A	PTCH2	1	dbcorrdb__HDAC2__ENCSR000BMG_1__m1	3	FALSE	0.0344444
ARID3A	PTPRS	1	dbcorrdb__HDAC2__ENCSR000BMG_1__m1	3	FALSE	0.423244
ARID3A	RHOQ	1	dbcorrdb__HDAC2__ENCSR000BMG_1__m1	3	FALSE	0.0708099
ARID3A	RUSC2	1	dbcorrdb__HDAC2__ENCSR000BMG_1__m1	3	FALSE	0.114767
ARID3A	SSH1	1	dbcorrdb__HDAC2__ENCSR000BMG_1__m1	3	FALSE	0.0691093
ARID3A	TFEB	1	dbcorrdb__HDAC2__ENCSR000BMG_1__m1	3	FALSE	0.116001
ARID3A	TNFRSF21	1	dbcorrdb__HDAC2__ENCSR000BMG_1__m1	3	FALSE	0.308933
ARID3A	TP53I11	1	dbcorrdb__HDAC2__ENCSR000BMG_1__m1	3	FALSE	0.159157
ARID3A	UBE2E2	1	dbcorrdb__HDAC2__ENCSR000BMG_1__m1	3	FALSE	0.122929
ARID3A	VDR	1	dbcorrdb__HDAC2__ENCSR000BMG_1__m1	3	FALSE	0.428659
ARID5A	ARHGEF9	3	transfac_pro__M02840	4.26	TRUE	0.306092
ARID5A	ARID5A	3	transfac_pro__M02840	4.26	TRUE	NA
ARID5A	BAHCC1	1	transfac_pro__M02840	4.26	TRUE	0.210051
ARID5A	CBX4	1	transfac_pro__M02840	4.26	TRUE	0.502742
ARID5A	EPB41L2	3	transfac_pro__M02840	4.26	TRUE	0.129694
ARID5A	GADD45B	1	transfac_pro__M02840	4.26	TRUE	0.298244
ARID5A	IRF1	3	transfac_pro__M02840	4.26	TRUE	0.351146
ARID5A	LLGL2	1	transfac_pro__M02840	4.26	TRUE	0.0464707
ARID5A	SLC35D1	1	transfac_pro__M02840	4.26	TRUE	0.161568
ARID5A	UBASH3B	3	transfac_pro__M02840	4.26	TRUE	0.131182
ARID5A	BCOR	2	transfac_pro__M02840	3.45	TRUE	0.0457797
ARID5A	SLC25A25	2	transfac_pro__M02840	3.45	TRUE	0.082826
ARNT	ARNT	12	cisbp__M5217	6.03	FALSE	NA
ARNT	DNAJC27	15	cisbp__M5217	6.03	FALSE	0.248184
ARNT	UNKL	30	cisbp__M5217	6.03	FALSE	0.540319
ARNT	ZNF780A	3	cisbp__M5217	6.03	FALSE	0.379133
ARNT	GPAM	158	flyfactorsurvey__tgo_cyc_SANGER_5_FBgn0015014	5.63	TRUE	0.186794
ARNT	KHK	223	flyfactorsurvey__tgo_cyc_SANGER_5_FBgn0015014	5.63	TRUE	0.676672
ARNT	MAGI2	41	flyfactorsurvey__tgo_cyc_SANGER_5_FBgn0015014	5.63	TRUE	0.160605
ARNT	RNF146	254	flyfactorsurvey__tgo_cyc_SANGER_5_FBgn0015014	5.63	TRUE	0.193836
ARNT	TBC1D24	126	flyfactorsurvey__tgo_cyc_SANGER_5_FBgn0015014	5.63	TRUE	0.244579
ARNT	ACBD4	26	cisbp__M5290	5.61	FALSE	0.369285
ARNT	STARD5	8	swissregulon__hs__SREBF1_2.p2	5.6	FALSE	0.594314
ARNT	GALNT11	11	cisbp__M4597	5.28	FALSE	0.108485
ARNT	HIST1H4E	15	cisbp__M4597	5.28	FALSE	0.122178
ARNT	HPS6	7	cisbp__M4597	5.28	FALSE	0.11894
ARNT	NEK1	24	cisbp__M4597	5.28	FALSE	0.0502571
ARNT	VPS52	7	cisbp__M4597	5.28	FALSE	0.0659056
ARNT	CYP7B1	11	taipale_cyt_meth__BHLHE41_GTCACGTGAC_eDBD	5.13	FALSE	0.182151
ARNT	CLUAP1	11	swissregulon__hs__SREBF1_2.p2	4.17	FALSE	0.0781828
ARNT	ACAD11	1	flyfactorsurvey__tgo_cyc_SANGER_5_FBgn0015014	4.07	TRUE	0.43548
ARNT	AKT1S1	21	flyfactorsurvey__tgo_cyc_SANGER_5_FBgn0015014	4.07	TRUE	0.0376071
ARNT	FLCN	63	flyfactorsurvey__tgo_cyc_SANGER_5_FBgn0015014	4.07	TRUE	0.102997
ARNT	LRRC8A	26	flyfactorsurvey__tgo_cyc_SANGER_5_FBgn0015014	4.07	TRUE	0.0648556
ARNT	OSBPL2	16	flyfactorsurvey__tgo_cyc_SANGER_5_FBgn0015014	4.07	TRUE	0.0813589
ARNT	POMC	14	flyfactorsurvey__tgo_cyc_SANGER_5_FBgn0015014	4.07	TRUE	0.0638744
ARNT	PTDSS2	40	flyfactorsurvey__tgo_cyc_SANGER_5_FBgn0015014	4.07	TRUE	0.0713259
ARNT	SLC36A1	98	flyfactorsurvey__tgo_cyc_SANGER_5_FBgn0015014	4.07	TRUE	0.1072
ARNT	TAF6L	98	flyfactorsurvey__tgo_cyc_SANGER_5_FBgn0015014	4.07	TRUE	0.046608
ARNT	TESK2	26	flyfactorsurvey__tgo_cyc_SANGER_5_FBgn0015014	4.07	TRUE	0.0768197
ARNT	UTP20	34	flyfactorsurvey__tgo_cyc_SANGER_5_FBgn0015014	4.07	TRUE	0.113982
ARNT	VPS54	23	flyfactorsurvey__tgo_cyc_SANGER_5_FBgn0015014	4.07	TRUE	0.0802458
ARNT	ZNF557	6	flyfactorsurvey__tgo_cyc_SANGER_5_FBgn0015014	4.07	TRUE	0.277908
ARNT	ZNF846	6	flyfactorsurvey__tgo_cyc_SANGER_5_FBgn0015014	4.07	TRUE	0.0931294
ARNT	APOLD1	4	cisbp__M4597	4.01	FALSE	0.0220109
ARNT	APTX	5	cisbp__M4597	4.01	FALSE	0.012135
ARNT	DEPDC4	4	cisbp__M4597	4.01	FALSE	0.0718852
ARNT	ESPL1	8	cisbp__M4597	4.01	FALSE	0.0356156
ARNT	HSPBAP1	25	cisbp__M4597	4.01	FALSE	0.0713366
ARNT	MID1	16	cisbp__M4597	4.01	FALSE	0.0958016
ARNT	PCM1	23	cisbp__M4597	4.01	FALSE	0.0445299
ARNT	PRPF3	8	cisbp__M4597	4.01	FALSE	0.0421534
ARNT	SNX16	21	cisbp__M4597	4.01	FALSE	0.0686173
ARNT	TRIM66	9	cisbp__M4597	4.01	FALSE	0.053616
ARNT	ZNF318	14	cisbp__M4597	4.01	FALSE	0.0343592
ARNT	ADCY7	6	cisbp__M0240	3.75	FALSE	0.0937507
ARNT	BIN3	13	cisbp__M0240	3.75	FALSE	0.0705074
ARNT	EML2	5	cisbp__M0240	3.75	FALSE	0.148821
ARNT	GLOD5	6	cisbp__M0240	3.75	FALSE	0.0584786
ARNT	RNF216	15	cisbp__M0240	3.75	FALSE	0.0919616
ARNT	SDC4	13	cisbp__M5290	3.7	FALSE	0.0158739
ARNT	FANK1	7	cisbp__M4900	3.69	FALSE	0.295976
ARNT	EYA3	4	cisbp__M4900	3.67	FALSE	0.0332801
ARNT	PLLP	2	cisbp__M4500	3.63	FALSE	0.193346
ARNT	CYP20A1	8	cisbp__M5290	3.53	FALSE	0.0245871
ARNT	DOK1	8	cisbp__M5290	3.53	FALSE	0.0488485
ARNT	ESPN	12	cisbp__M5290	3.53	FALSE	0.0647943
ARNT	HACE1	6	cisbp__M5290	3.53	FALSE	0.0567474
ARNT	L3MBTL3	5	cisbp__M5290	3.53	FALSE	0.00231216
ARNT	NEURL4	6	cisbp__M5290	3.53	FALSE	0.0737442
ARNT	VWCE	13	cisbp__M5290	3.53	FALSE	0.0292572
ARNT	ZNF175	8	cisbp__M5290	3.53	FALSE	0.0840431
ARNT	SETD6	8	cisbp__M0246	3.5	FALSE	0.139554
ARNT	ZNF577	5	cisbp__M0246	3.5	FALSE	0.345791
ARNT	FBXO36	14	transfac_pro__M04684	3.43	FALSE	0.346293
ARNT	CENPI	2	cisbp__M4552	3.38	FALSE	0.0819166
ARNT	CHORDC1	3	cisbp__M4552	3.38	FALSE	0.0361612
ARNT	FBXO48	2	cisbp__M4552	3.38	FALSE	0.141983
ARNT	HIST1H2AH	1	cisbp__M4552	3.38	FALSE	0.0698001
ARNT	HIST1H3B	1	cisbp__M4552	3.38	FALSE	0.173592
ARNT	KDM4A	5	cisbp__M4552	3.38	FALSE	0.0467589
ARNT	SPRYD3	2	cisbp__M4552	3.38	FALSE	0.259899
ARNT	ADD1	2	cisbp__M4900	3.37	FALSE	0.0170468
ARNT	BBS7	2	cisbp__M4900	3.37	FALSE	0.0189147
ARNT	CBR4	6	cisbp__M4900	3.37	FALSE	0.0108373
ARNT	CCDC144A	7	cisbp__M4900	3.37	FALSE	0.0502153
ARNT	CHN2	7	cisbp__M4900	3.37	FALSE	0.0499996
ARNT	ELMOD2	7	cisbp__M4900	3.37	FALSE	0.0247371
ARNT	FOXJ3	6	cisbp__M4900	3.37	FALSE	0.0238488
ARNT	MEMO1	2	cisbp__M4900	3.37	FALSE	0.0428002
ARNT	NEK7	2	cisbp__M4900	3.37	FALSE	0.0312421
ARNT	OGFOD2	2	cisbp__M4900	3.37	FALSE	0.0152262
ARNT	PAQR9	2	cisbp__M4900	3.37	FALSE	0.0671323
ARNT	PKMYT1	3	cisbp__M4900	3.37	FALSE	0.00657232
ARNT	SEMA4D	5	cisbp__M4900	3.37	FALSE	0.0148314
ARNT	SNTB1	8	cisbp__M4900	3.37	FALSE	0.0195293
ARNT	TAB3	2	cisbp__M4900	3.37	FALSE	0.0352973
ARNT	ADO	2	taipale__ARNTL_DBD_GTCACGTGAC	3.36	FALSE	0.105496
ARNT	DAPL1	3	taipale__ARNTL_DBD_GTCACGTGAC	3.36	FALSE	0.108227
ARNT	DYRK3	5	taipale__ARNTL_DBD_GTCACGTGAC	3.36	FALSE	0.0263269
ARNT	FUT1	5	taipale__ARNTL_DBD_GTCACGTGAC	3.36	FALSE	0.0333612
ARNT	HDAC6	5	taipale__ARNTL_DBD_GTCACGTGAC	3.36	FALSE	0.0329752
ARNT	NCOR2	2	taipale__ARNTL_DBD_GTCACGTGAC	3.36	FALSE	0.02182
ARNT	NSUN6	5	taipale__ARNTL_DBD_GTCACGTGAC	3.36	FALSE	0.0234873
ARNT	TMEM177	2	taipale__ARNTL_DBD_GTCACGTGAC	3.36	FALSE	0.0766511
ARNT	ZNF197	4	taipale__ARNTL_DBD_GTCACGTGAC	3.36	FALSE	0.0827195
ARNT	ZNF354A	5	taipale__ARNTL_DBD_GTCACGTGAC	3.36	FALSE	0.0715372
ARNT	NAALADL2	2	transfac_pro__M07643	3.3	FALSE	0.0773393
ARNT	SLC25A29	2	transfac_public__M00182	3.23	FALSE	0.100885
ARNT	TTC9C	2	transfac_public__M00182	3.23	FALSE	0.0979958
ARNT	ALDH5A1	2	taipale_cyt_meth__BHLHE41_GTCACGTGAC_eDBD_meth	3.17	FALSE	0.0411768
ARNT	KIAA1671	3	taipale_cyt_meth__BHLHE41_GTCACGTGAC_eDBD_meth	3.17	FALSE	0.106
ARNT	SLC35E2B	3	taipale_cyt_meth__BHLHE41_GTCACGTGAC_eDBD_meth	3.17	FALSE	0.0272309
ARNT	RELN	23	cisbp__M1839	3.07	TRUE	0.0929099
ARNT	SPRYD4	2	cisbp__M5309	3.07	FALSE	0.0207023
ARNT	MAML1	1	flyfactorsurvey__ss_tgo_SANGER_10_FBgn0003513	3.05	FALSE	0.488247
ARNT	MPV17L2	1	flyfactorsurvey__ss_tgo_SANGER_10_FBgn0003513	3.05	FALSE	0.0945034
ARNTL	CACNA2D2	2	cisbp__M0243	3.22	FALSE	0.131217
ARNTL	CCR6	2	cisbp__M0243	3.22	FALSE	0.0552618
ARNTL	CD226	2	cisbp__M0243	3.22	FALSE	0.0994585
ARNTL	CX3CR1	2	cisbp__M0243	3.22	FALSE	0.0698195
ARNTL	FCRL6	2	cisbp__M0243	3.22	FALSE	0.123846
ARNTL	LPCAT1	2	cisbp__M0243	3.22	FALSE	0.0608631
ARNTL	MAF	1	cisbp__M0243	3.22	FALSE	0.132489
ARNTL	RAP1GAP2	2	cisbp__M0243	3.22	FALSE	0.0662197
ARNTL	SMAD7	2	cisbp__M0243	3.22	FALSE	0.0475916
ARNTL	ZAP70	2	cisbp__M0243	3.22	FALSE	0.0610127
ARNTL	ZFYVE28	2	cisbp__M0243	3.22	FALSE	0.102082
ARNTL	ARNTL	1	flyfactorsurvey__Met_SANGER_5_FBgn0002723	3.05	FALSE	NA
ARNTL	BNC2	1	flyfactorsurvey__Met_SANGER_5_FBgn0002723	3.05	FALSE	0.0823843
ARNTL	CD8A	1	flyfactorsurvey__Met_SANGER_5_FBgn0002723	3.05	FALSE	0.0337907
ARNTL	COLQ	1	flyfactorsurvey__Met_SANGER_5_FBgn0002723	3.05	FALSE	0.18384
ARNTL	CST7	1	flyfactorsurvey__Met_SANGER_5_FBgn0002723	3.05	FALSE	0.100086
ARNTL	FASLG	1	flyfactorsurvey__Met_SANGER_5_FBgn0002723	3.05	FALSE	0.175706
ARNTL	JAKMIP1	1	flyfactorsurvey__Met_SANGER_5_FBgn0002723	3.05	FALSE	0.0929543
ARNTL	NCALD	1	flyfactorsurvey__Met_SANGER_5_FBgn0002723	3.05	FALSE	0.155835
ARNTL	PLEKHG3	1	flyfactorsurvey__Met_SANGER_5_FBgn0002723	3.05	FALSE	0.153111
ARNTL	PPP2R2B	1	flyfactorsurvey__Met_SANGER_5_FBgn0002723	3.05	FALSE	0.115885
ARNTL	PRSS23	1	flyfactorsurvey__Met_SANGER_5_FBgn0002723	3.05	FALSE	0.0611106
ARNTL	RUNX3	1	flyfactorsurvey__Met_SANGER_5_FBgn0002723	3.05	FALSE	0.0746466
ARNTL	SGCD	1	flyfactorsurvey__Met_SANGER_5_FBgn0002723	3.05	FALSE	0.0681376
ARNTL	SYNE1	1	flyfactorsurvey__Met_SANGER_5_FBgn0002723	3.05	FALSE	0.132426
ARNTL	SYTL2	1	flyfactorsurvey__Met_SANGER_5_FBgn0002723	3.05	FALSE	0.280287
ARNTL	ZBTB2	1	flyfactorsurvey__Met_SANGER_5_FBgn0002723	3.05	FALSE	0.12965
ARNTL	ZNF683	1	flyfactorsurvey__Met_SANGER_5_FBgn0002723	3.05	FALSE	0.121213
ASCL2	BHLHE40	3	stark__RRNNNMCACCTGC	3.42	TRUE	0.0354889
ASCL2	CCL4	3	stark__RRNNNMCACCTGC	3.42	TRUE	0.135524
ASCL2	EFHD2	3	stark__RRNNNMCACCTGC	3.42	TRUE	0.163119
ASCL2	EFNA5	3	stark__RRNNNMCACCTGC	3.42	TRUE	0.20779
ASCL2	FGR	3	stark__RRNNNMCACCTGC	3.42	TRUE	0.0406397
ASCL2	GNGT2	3	stark__RRNNNMCACCTGC	3.42	TRUE	0.316634
ASCL2	HIVEP3	3	stark__RRNNNMCACCTGC	3.42	TRUE	0.0559201
ASCL2	HOPX	1	stark__RRNNNMCACCTGC	3.42	TRUE	0.158813
ASCL2	ITGB2	6	stark__RRNNNMCACCTGC	3.42	TRUE	0.822157
ASCL2	PALLD	3	stark__RRNNNMCACCTGC	3.42	TRUE	0.144532
ASCL2	PPP2R2B	3	stark__RRNNNMCACCTGC	3.42	TRUE	0.0356752
ASCL2	PTCH1	3	stark__RRNNNMCACCTGC	3.42	TRUE	0.404334
ASCL2	RGS3	6	stark__RRNNNMCACCTGC	3.42	TRUE	0.279206
ASCL2	RGS9	3	stark__RRNNNMCACCTGC	3.42	TRUE	0.544224
ASCL2	SIPA1	3	stark__RRNNNMCACCTGC	3.42	TRUE	0.21052
ASCL2	SYTL2	3	stark__RRNNNMCACCTGC	3.42	TRUE	0.0825957
ASCL2	CST7	2	cisbp__M0186	3.31	FALSE	0.460467
ASCL2	RAP1GAP2	2	cisbp__M0186	3.31	FALSE	0.79262
ASCL2	JAKMIP2	2	stark__RRNNNMCACCTGC	3.08	TRUE	0.0312566
ASCL2	SLA2	2	stark__RRNNNMCACCTGC	3.08	TRUE	0.0177354
ASCL2	CACNA2D2	4	cisbp__M0178	3.01	TRUE	0.494865
ASCL2	CMKLR1	3	cisbp__M0178	3.01	TRUE	2.04007
ASCL2	OSBPL5	4	cisbp__M0178	3.01	TRUE	0.479075
ASCL2	SPON2	3	cisbp__M0178	3.01	TRUE	0.533754
ATF1	BAHCC1	5	dbcorrdb__USF1__ENCSR000BHX_1__m1	4.11	FALSE	0.272783
ATF1	HOXB4	8	dbcorrdb__USF1__ENCSR000BHX_1__m1	4.11	FALSE	0.16048
ATF1	LARP4	5	dbcorrdb__USF1__ENCSR000BHX_1__m1	4.11	FALSE	0.0371706
ATF1	LDB1	4	dbcorrdb__USF1__ENCSR000BHX_1__m1	4.11	FALSE	0.0431507
ATF1	LDLRAD3	3	dbcorrdb__USF1__ENCSR000BHX_1__m1	4.11	FALSE	0.0729701
ATF1	MGAT3	4	dbcorrdb__USF1__ENCSR000BHX_1__m1	4.11	FALSE	0.133495
ATF1	OCRL	2	dbcorrdb__USF1__ENCSR000BHX_1__m1	4.11	FALSE	0.154358
ATF1	RAB9A	7	dbcorrdb__USF1__ENCSR000BHX_1__m1	4.11	FALSE	0.0467805
ATF1	SH3GLB2	6	dbcorrdb__USF1__ENCSR000BHX_1__m1	4.11	FALSE	0.0552102
ATF1	SNIP1	8	dbcorrdb__USF1__ENCSR000BHX_1__m1	4.11	FALSE	0.0869884
ATF1	TMCC1	4	dbcorrdb__USF1__ENCSR000BHX_1__m1	4.11	FALSE	0.109612
ATF1	BBS2	1	dbcorrdb__USF1__ENCSR000BGM_1__m1	3.77	FALSE	0.226417
ATF1	SEC14L3	1	dbcorrdb__USF1__ENCSR000BGM_1__m1	3.77	FALSE	0.319457
ATF1	SOCS6	1	dbcorrdb__USF1__ENCSR000BGM_1__m1	3.77	FALSE	0.107597
ATF1	ABCD3	2	dbcorrdb__POLR2AphosphoS2__ENCSR000ECT_1__m1	3.62	FALSE	0.0341191
ATF1	ABL1	2	dbcorrdb__POLR2AphosphoS2__ENCSR000ECT_1__m1	3.62	FALSE	0.0463997
ATF1	ACOT13	2	dbcorrdb__POLR2AphosphoS2__ENCSR000ECT_1__m1	3.62	FALSE	0.0199893
ATF1	ACTR6	2	dbcorrdb__POLR2AphosphoS2__ENCSR000ECT_1__m1	3.62	FALSE	0.0261361
ATF1	ARFIP1	2	dbcorrdb__POLR2AphosphoS2__ENCSR000ECT_1__m1	3.62	FALSE	0.0203337
ATF1	C12orf65	2	dbcorrdb__POLR2AphosphoS2__ENCSR000ECT_1__m1	3.62	FALSE	0.0183469
ATF1	C7orf26	2	dbcorrdb__POLR2AphosphoS2__ENCSR000ECT_1__m1	3.62	FALSE	0.0336952
ATF1	C9orf64	2	dbcorrdb__POLR2AphosphoS2__ENCSR000ECT_1__m1	3.62	FALSE	0.160851
ATF1	C9orf85	2	dbcorrdb__POLR2AphosphoS2__ENCSR000ECT_1__m1	3.62	FALSE	0.0269556
ATF1	CCDC102B	2	dbcorrdb__POLR2AphosphoS2__ENCSR000ECT_1__m1	3.62	FALSE	0.0710572
ATF1	CFL2	2	dbcorrdb__POLR2AphosphoS2__ENCSR000ECT_1__m1	3.62	FALSE	0.05762
ATF1	CISH	2	dbcorrdb__POLR2AphosphoS2__ENCSR000ECT_1__m1	3.62	FALSE	0.0783146
ATF1	CSDE1	2	dbcorrdb__POLR2AphosphoS2__ENCSR000ECT_1__m1	3.62	FALSE	0.0153349
ATF1	CUL4B	2	dbcorrdb__POLR2AphosphoS2__ENCSR000ECT_1__m1	3.62	FALSE	0.072636
ATF1	DCAF15	2	dbcorrdb__POLR2AphosphoS2__ENCSR000ECT_1__m1	3.62	FALSE	0.0313811
ATF1	DCLRE1A	2	dbcorrdb__POLR2AphosphoS2__ENCSR000ECT_1__m1	3.62	FALSE	0.103305
ATF1	DDX52	2	dbcorrdb__POLR2AphosphoS2__ENCSR000ECT_1__m1	3.62	FALSE	0.0136978
ATF1	DHRS1	2	dbcorrdb__POLR2AphosphoS2__ENCSR000ECT_1__m1	3.62	FALSE	0.0851716
ATF1	DMTF1	2	dbcorrdb__POLR2AphosphoS2__ENCSR000ECT_1__m1	3.62	FALSE	0.0261045
ATF1	DMWD	2	dbcorrdb__POLR2AphosphoS2__ENCSR000ECT_1__m1	3.62	FALSE	0.105274
ATF1	DVL3	2	dbcorrdb__POLR2AphosphoS2__ENCSR000ECT_1__m1	3.62	FALSE	0.0812506
ATF1	EEA1	2	dbcorrdb__POLR2AphosphoS2__ENCSR000ECT_1__m1	3.62	FALSE	0.0214426
ATF1	EIF6	2	dbcorrdb__POLR2AphosphoS2__ENCSR000ECT_1__m1	3.62	FALSE	0.0242442
ATF1	ERCC2	2	dbcorrdb__POLR2AphosphoS2__ENCSR000ECT_1__m1	3.62	FALSE	0.0484591
ATF1	GDPD1	2	dbcorrdb__POLR2AphosphoS2__ENCSR000ECT_1__m1	3.62	FALSE	0.0674446
ATF1	GIN1	2	dbcorrdb__POLR2AphosphoS2__ENCSR000ECT_1__m1	3.62	FALSE	0.137208
ATF1	GTF2H2C	2	dbcorrdb__POLR2AphosphoS2__ENCSR000ECT_1__m1	3.62	FALSE	0.189896
ATF1	INCENP	2	dbcorrdb__POLR2AphosphoS2__ENCSR000ECT_1__m1	3.62	FALSE	0.0183084
ATF1	IRF2	2	dbcorrdb__POLR2AphosphoS2__ENCSR000ECT_1__m1	3.62	FALSE	0.0492055
ATF1	JMJD6	2	dbcorrdb__POLR2AphosphoS2__ENCSR000ECT_1__m1	3.62	FALSE	0.0377676
ATF1	JRK	2	dbcorrdb__POLR2AphosphoS2__ENCSR000ECT_1__m1	3.62	FALSE	0.0111289
ATF1	KAT2A	2	dbcorrdb__POLR2AphosphoS2__ENCSR000ECT_1__m1	3.62	FALSE	0.114523
ATF1	KLHL28	2	dbcorrdb__POLR2AphosphoS2__ENCSR000ECT_1__m1	3.62	FALSE	0.0282613
ATF1	L3MBTL3	2	dbcorrdb__POLR2AphosphoS2__ENCSR000ECT_1__m1	3.62	FALSE	0.0253612
ATF1	LENG1	2	dbcorrdb__POLR2AphosphoS2__ENCSR000ECT_1__m1	3.62	FALSE	0.0236188
ATF1	LEPR	2	dbcorrdb__POLR2AphosphoS2__ENCSR000ECT_1__m1	3.62	FALSE	0.0425286
ATF1	MAEA	2	dbcorrdb__POLR2AphosphoS2__ENCSR000ECT_1__m1	3.62	FALSE	0.0185616
ATF1	MDP1	2	dbcorrdb__POLR2AphosphoS2__ENCSR000ECT_1__m1	3.62	FALSE	0.0459949
ATF1	MELK	2	dbcorrdb__POLR2AphosphoS2__ENCSR000ECT_1__m1	3.62	FALSE	0.0299291
ATF1	METTL2B	2	dbcorrdb__POLR2AphosphoS2__ENCSR000ECT_1__m1	3.62	FALSE	0.0142009
ATF1	MID1	2	dbcorrdb__POLR2AphosphoS2__ENCSR000ECT_1__m1	3.62	FALSE	0.0896566
ATF1	MKNK1	2	dbcorrdb__POLR2AphosphoS2__ENCSR000ECT_1__m1	3.62	FALSE	0.0503542
ATF1	MORC3	2	dbcorrdb__POLR2AphosphoS2__ENCSR000ECT_1__m1	3.62	FALSE	0.0132427
ATF1	OTUD7B	2	dbcorrdb__POLR2AphosphoS2__ENCSR000ECT_1__m1	3.62	FALSE	0.077472
ATF1	PCF11	2	dbcorrdb__POLR2AphosphoS2__ENCSR000ECT_1__m1	3.62	FALSE	0.0161891
ATF1	PCYT1A	2	dbcorrdb__POLR2AphosphoS2__ENCSR000ECT_1__m1	3.62	FALSE	0.0230787
ATF1	PHF23	2	dbcorrdb__POLR2AphosphoS2__ENCSR000ECT_1__m1	3.62	FALSE	0.0249251
ATF1	PIBF1	2	dbcorrdb__POLR2AphosphoS2__ENCSR000ECT_1__m1	3.62	FALSE	0.019317
ATF1	POLR3A	2	dbcorrdb__POLR2AphosphoS2__ENCSR000ECT_1__m1	3.62	FALSE	0.145155
ATF1	PPP2CB	1	dbcorrdb__POLR2AphosphoS2__ENCSR000ECT_1__m1	3.62	FALSE	0.00415259
ATF1	RAB23	2	dbcorrdb__POLR2AphosphoS2__ENCSR000ECT_1__m1	3.62	FALSE	0.0690007
ATF1	RAD17	2	dbcorrdb__POLR2AphosphoS2__ENCSR000ECT_1__m1	3.62	FALSE	0.049592
ATF1	RCL1	2	dbcorrdb__POLR2AphosphoS2__ENCSR000ECT_1__m1	3.62	FALSE	0.0203116
ATF1	RNF111	2	dbcorrdb__POLR2AphosphoS2__ENCSR000ECT_1__m1	3.62	FALSE	0.0208006
ATF1	RPL5	1	dbcorrdb__POLR2AphosphoS2__ENCSR000ECT_1__m1	3.62	FALSE	0.00135359
ATF1	RPS27A	1	dbcorrdb__POLR2AphosphoS2__ENCSR000ECT_1__m1	3.62	FALSE	0.00328294
ATF1	SERPINI1	2	dbcorrdb__POLR2AphosphoS2__ENCSR000ECT_1__m1	3.62	FALSE	0.0228057
ATF1	SHQ1	2	dbcorrdb__POLR2AphosphoS2__ENCSR000ECT_1__m1	3.62	FALSE	0.0318055
ATF1	SLC35A2	2	dbcorrdb__POLR2AphosphoS2__ENCSR000ECT_1__m1	3.62	FALSE	0.0242723
ATF1	SRFBP1	2	dbcorrdb__POLR2AphosphoS2__ENCSR000ECT_1__m1	3.62	FALSE	0.0314836
ATF1	TAF1A	2	dbcorrdb__POLR2AphosphoS2__ENCSR000ECT_1__m1	3.62	FALSE	0.156169
ATF1	TAF5	2	dbcorrdb__POLR2AphosphoS2__ENCSR000ECT_1__m1	3.62	FALSE	0.276414
ATF1	TCP1	2	dbcorrdb__POLR2AphosphoS2__ENCSR000ECT_1__m1	3.62	FALSE	0.0284859
ATF1	THAP2	2	dbcorrdb__POLR2AphosphoS2__ENCSR000ECT_1__m1	3.62	FALSE	0.113157
ATF1	TP53I13	2	dbcorrdb__POLR2AphosphoS2__ENCSR000ECT_1__m1	3.62	FALSE	0.128286
ATF1	TPD52L2	2	dbcorrdb__POLR2AphosphoS2__ENCSR000ECT_1__m1	3.62	FALSE	0.0390659
ATF1	TTLL4	2	dbcorrdb__POLR2AphosphoS2__ENCSR000ECT_1__m1	3.62	FALSE	0.0857017
ATF1	WDR45	2	dbcorrdb__POLR2AphosphoS2__ENCSR000ECT_1__m1	3.62	FALSE	0.0493208
ATF1	WRAP53	2	dbcorrdb__POLR2AphosphoS2__ENCSR000ECT_1__m1	3.62	FALSE	0.024281
ATF1	XRN1	2	dbcorrdb__POLR2AphosphoS2__ENCSR000ECT_1__m1	3.62	FALSE	0.0168334
ATF1	ZKSCAN4	2	dbcorrdb__POLR2AphosphoS2__ENCSR000ECT_1__m1	3.62	FALSE	0.218708
ATF1	ZNF175	2	dbcorrdb__POLR2AphosphoS2__ENCSR000ECT_1__m1	3.62	FALSE	0.0541618
ATF1	ZNF384	2	dbcorrdb__POLR2AphosphoS2__ENCSR000ECT_1__m1	3.62	FALSE	0.0253628
ATF1	ZNF395	2	dbcorrdb__POLR2AphosphoS2__ENCSR000ECT_1__m1	3.62	FALSE	0.0205365
ATF1	ZNF45	2	dbcorrdb__POLR2AphosphoS2__ENCSR000ECT_1__m1	3.62	FALSE	0.128807
ATF1	ZNF583	2	dbcorrdb__POLR2AphosphoS2__ENCSR000ECT_1__m1	3.62	FALSE	0.065166
ATF1	ZNF623	2	dbcorrdb__POLR2AphosphoS2__ENCSR000ECT_1__m1	3.62	FALSE	0.075868
ATF1	ZNF689	2	dbcorrdb__POLR2AphosphoS2__ENCSR000ECT_1__m1	3.62	FALSE	0.0774369
ATF1	AKT2	3	transfac_pro__M01861	3.28	TRUE	0.0415575
ATF1	ARG2	11	transfac_pro__M01861	3.28	TRUE	0.0875029
ATF1	ARMCX1	1	transfac_pro__M01861	3.28	TRUE	0.307047
ATF1	ATF1	1	transfac_pro__M01861	3.28	TRUE	NA
ATF1	C11orf24	4	transfac_pro__M01861	3.28	TRUE	0.069151
ATF1	C15orf61	4	transfac_pro__M01861	3.28	TRUE	0.039089
ATF1	CBWD5	11	transfac_pro__M01861	3.28	TRUE	0.0821339
ATF1	CHN2	6	transfac_pro__M01861	3.28	TRUE	0.323882
ATF1	CLCN7	10	transfac_pro__M01861	3.28	TRUE	0.0676536
ATF1	CSTF3	10	transfac_pro__M01861	3.28	TRUE	0.111153
ATF1	CYHR1	15	transfac_pro__M01861	3.28	TRUE	0.0502291
ATF1	DOK1	11	transfac_pro__M01861	3.28	TRUE	0.152316
ATF1	GEMIN8	5	transfac_pro__M01861	3.28	TRUE	0.0772095
ATF1	IFT27	10	transfac_pro__M01861	3.28	TRUE	0.0320887
ATF1	MYNN	5	transfac_pro__M01861	3.28	TRUE	0.0502468
ATF1	STX4	9	transfac_pro__M01861	3.28	TRUE	0.0894493
ATF1	VPS26A	8	transfac_pro__M01861	3.28	TRUE	0.0392612
ATF1	YY1	14	transfac_pro__M01861	3.28	TRUE	0.0505095
ATF1	ZNF574	13	transfac_pro__M01861	3.28	TRUE	0.140388
ATF2	ACTR3B	2	yetfasco__YNL167C_1401	3.4	FALSE	0.0579302
ATF2	ADNP2	2	yetfasco__YNL167C_1401	3.4	FALSE	0.0248336
ATF2	ARG2	3	yetfasco__YNL167C_1401	3.4	FALSE	0.0523498
ATF2	ATAT1	2	yetfasco__YNL167C_1401	3.4	FALSE	0.067764
ATF2	BAP1	2	yetfasco__YNL167C_1401	3.4	FALSE	0.0373174
ATF2	DPP8	2	yetfasco__YNL167C_1401	3.4	FALSE	0.0425857
ATF2	FAM91A1	2	yetfasco__YNL167C_1401	3.4	FALSE	0.0815006
ATF2	GOLGA5	3	yetfasco__YNL167C_1401	3.4	FALSE	0.0730535
ATF2	KIAA0556	3	yetfasco__YNL167C_1401	3.4	FALSE	0.033641
ATF2	KRT18	2	yetfasco__YNL167C_1401	3.4	FALSE	0.090442
ATF2	PAG1	2	yetfasco__YNL167C_1401	3.4	FALSE	0.0135158
ATF2	PFAS	3	yetfasco__YNL167C_1401	3.4	FALSE	0.0182725
ATF2	PPP1R15B	2	yetfasco__YNL167C_1401	3.4	FALSE	0.0364114
ATF2	RIC8B	3	yetfasco__YNL167C_1401	3.4	FALSE	0.0431352
ATF2	RUSC1	2	yetfasco__YNL167C_1401	3.4	FALSE	0.0340947
ATF2	SOCS7	3	yetfasco__YNL167C_1401	3.4	FALSE	0.0499229
ATF2	STAMBP	2	yetfasco__YNL167C_1401	3.4	FALSE	0.0188818
ATF2	TTPAL	2	yetfasco__YNL167C_1401	3.4	FALSE	0.0951947
ATF2	WDR19	2	yetfasco__YNL167C_1401	3.4	FALSE	0.0545103
ATF2	WDR48	2	yetfasco__YNL167C_1401	3.4	FALSE	0.0456428
ATF2	ZNF574	3	yetfasco__YNL167C_1401	3.4	FALSE	0.0482743
ATF2	ZSCAN18	2	yetfasco__YNL167C_1401	3.4	FALSE	0.0771241
ATF2	ZW10	2	yetfasco__YNL167C_1401	3.4	FALSE	0.025999
ATF2	BCOR	1	cisbp__M0355	3.14	FALSE	0.0330402
ATF2	EIF5AL1	1	cisbp__M0355	3.14	FALSE	0.111945
ATF2	ELOVL6	1	cisbp__M0355	3.14	FALSE	0.00255761
ATF2	LRRC57	1	cisbp__M0355	3.14	FALSE	0.0317402
ATF2	MYNN	1	cisbp__M0355	3.14	FALSE	0.0305797
ATF2	SETD3	1	cisbp__M0355	3.14	FALSE	0.0209546
ATF3	ASB2	265	dbcorrdb__ATF3__ENCSR000BNU_1__m1	5.73	TRUE	0.779208
ATF3	ATF3	555	dbcorrdb__ATF3__ENCSR000BNU_1__m1	5.73	TRUE	NA
ATF3	BCL3	303	dbcorrdb__ATF3__ENCSR000BNU_1__m1	5.73	TRUE	0.761734
ATF3	CD109	438	dbcorrdb__ATF3__ENCSR000BNU_1__m1	5.73	TRUE	1.28579
ATF3	CD14	17	dbcorrdb__ATF3__ENCSR000BNU_1__m1	5.73	TRUE	0.881934
ATF3	CDKN1A	367	dbcorrdb__ATF3__ENCSR000BNU_1__m1	5.73	TRUE	1.46967
ATF3	CPEB2	320	dbcorrdb__ATF3__ENCSR000BNU_1__m1	5.73	TRUE	1.42355
ATF3	CREB5	476	dbcorrdb__ATF3__ENCSR000BNU_1__m1	5.73	TRUE	1.37026
ATF3	CTTNBP2NL	330	dbcorrdb__ATF3__ENCSR000BNU_1__m1	5.73	TRUE	0.782174
ATF3	EREG	311	dbcorrdb__ATF3__ENCSR000BNU_1__m1	5.73	TRUE	0.977171
ATF3	FOSB	318	dbcorrdb__ATF3__ENCSR000BNU_1__m1	5.73	TRUE	1.63275
ATF3	GTF2IRD1	333	dbcorrdb__ATF3__ENCSR000BNU_1__m1	5.73	TRUE	1.15742
ATF3	HNMT	78	dbcorrdb__ATF3__ENCSR000BNU_1__m1	5.73	TRUE	1.19849
ATF3	HRH1	458	dbcorrdb__ATF3__ENCSR000BNU_1__m1	5.73	TRUE	0.66088
ATF3	ITGA5	349	dbcorrdb__ATF3__ENCSR000BNU_1__m1	5.73	TRUE	2.31268
ATF3	KBTBD8	313	dbcorrdb__ATF3__ENCSR000BNU_1__m1	5.73	TRUE	0.975393
ATF3	KDM6B	352	dbcorrdb__ATF3__ENCSR000BNU_1__m1	5.73	TRUE	1.7902
ATF3	KHNYN	46	dbcorrdb__ATF3__ENCSR000BNU_1__m1	5.73	TRUE	1.45761
ATF3	LEKR1	241	dbcorrdb__ATF3__ENCSR000BNU_1__m1	5.73	TRUE	1.28597
ATF3	LRP1	144	dbcorrdb__ATF3__ENCSR000BNU_1__m1	5.73	TRUE	1.00314
ATF3	MIDN	405	dbcorrdb__ATF3__ENCSR000BNU_1__m1	5.73	TRUE	1.2175
ATF3	MIR155HG	422	dbcorrdb__ATF3__ENCSR000BNU_1__m1	5.73	TRUE	0.563578
ATF3	NAMPT	79	dbcorrdb__ATF3__ENCSR000BNU_1__m1	5.73	TRUE	2.06213
ATF3	NFIL3	336	dbcorrdb__ATF3__ENCSR000BNU_1__m1	5.73	TRUE	1.35421
ATF3	NINJ1	31	dbcorrdb__ATF3__ENCSR000BNU_1__m1	5.73	TRUE	0.848735
ATF3	NLRP3	106	dbcorrdb__ATF3__ENCSR000BNU_1__m1	5.73	TRUE	1.134
ATF3	PDE4A	96	dbcorrdb__ATF3__ENCSR000BNU_1__m1	5.73	TRUE	1.27748
ATF3	PIK3R5	295	dbcorrdb__ATF3__ENCSR000BNU_1__m1	5.73	TRUE	0.777206
ATF3	PLA2G7	150	dbcorrdb__ATF3__ENCSR000BNU_1__m1	5.73	TRUE	0.773924
ATF3	RCBTB2	282	dbcorrdb__ATF3__ENCSR000BNU_1__m1	5.73	TRUE	1.15091
ATF3	SLC16A6	215	dbcorrdb__ATF3__ENCSR000BNU_1__m1	5.73	TRUE	1.6073
ATF3	SMAD3	535	dbcorrdb__ATF3__ENCSR000BNU_1__m1	5.73	TRUE	2.11081
ATF3	SNX10	270	dbcorrdb__ATF3__ENCSR000BNU_1__m1	5.73	TRUE	0.959495
ATF3	SULF2	313	dbcorrdb__ATF3__ENCSR000BNU_1__m1	5.73	TRUE	0.684548
ATF3	TGFBI	301	dbcorrdb__ATF3__ENCSR000BNU_1__m1	5.73	TRUE	0.922162
ATF3	ZSWIM6	282	dbcorrdb__ATF3__ENCSR000BNU_1__m1	5.73	TRUE	1.49366
ATF3	CLEC7A	37	transfac_pro__M07414	5.61	FALSE	1.0586
ATF3	COL23A1	16	transfac_pro__M07414	5.61	FALSE	0.926813
ATF3	G0S2	51	transfac_pro__M07414	5.61	FALSE	0.871521
ATF3	IL1B	141	transfac_pro__M07414	5.61	FALSE	1.53202
ATF3	KIF1C	8	transfac_pro__M07414	5.61	FALSE	0.658013
ATF3	LPXN	52	transfac_pro__M07414	5.61	FALSE	2.64213
ATF3	LY96	47	transfac_pro__M07414	5.61	FALSE	1.51007
ATF3	NAIP	5	transfac_pro__M07414	5.61	FALSE	0.889223
ATF3	PTGS2	44	transfac_pro__M07414	5.61	FALSE	1.26683
ATF3	RARG	52	transfac_pro__M07414	5.61	FALSE	0.865924
ATF3	TNFSF13	9	transfac_pro__M07414	5.61	FALSE	0.734985
ATF3	ZFYVE16	6	transfac_pro__M07414	5.61	FALSE	0.735671
ATF3	C15orf48	20	dbcorrdb__BCL3__ENCSR000BQH_1__m2	5.44	FALSE	1.67173
ATF3	IL17RA	29	dbcorrdb__BCL3__ENCSR000BQH_1__m2	5.44	FALSE	0.595337
ATF3	MANBA	33	dbcorrdb__BCL3__ENCSR000BQH_1__m2	5.44	FALSE	1.34807
ATF3	SH3BGRL3	3	dbcorrdb__BCL3__ENCSR000BQH_1__m2	5.44	FALSE	1.60085
ATF3	AATF	6	transfac_pro__M07414	5.2	FALSE	0.0106879
ATF3	ADAMTSL4	46	transfac_pro__M07414	5.2	FALSE	0.272079
ATF3	ASCL2	38	transfac_pro__M07414	5.2	FALSE	0.0237994
ATF3	ATP6V1B2	18	transfac_pro__M07414	5.2	FALSE	0.134801
ATF3	DENND1A	12	transfac_pro__M07414	5.2	FALSE	0.025204
ATF3	ENTPD1	17	transfac_pro__M07414	5.2	FALSE	0.364507
ATF3	ETF1	21	transfac_pro__M07414	5.2	FALSE	0.158953
ATF3	HDAC9	72	transfac_pro__M07414	5.2	FALSE	0.142615
ATF3	HIPK3	69	transfac_pro__M07414	5.2	FALSE	0.0451333
ATF3	KCNE3	73	transfac_pro__M07414	5.2	FALSE	0.0826396
ATF3	LTBR	14	transfac_pro__M07414	5.2	FALSE	0.227895
ATF3	MED29	6	transfac_pro__M07414	5.2	FALSE	0.0436714
ATF3	MGST1	16	transfac_pro__M07414	5.2	FALSE	0.011845
ATF3	MPG	40	transfac_pro__M07414	5.2	FALSE	0.0197334
ATF3	MTF1	15	transfac_pro__M07414	5.2	FALSE	0.162594
ATF3	NFE2L2	26	transfac_pro__M07414	5.2	FALSE	0.16622
ATF3	NFKBIA	7	transfac_pro__M07414	5.2	FALSE	0.419811
ATF3	OAZ1	14	transfac_pro__M07414	5.2	FALSE	0.141767
ATF3	PIM3	10	transfac_pro__M07414	5.2	FALSE	0.0358144
ATF3	PLXNC1	21	transfac_pro__M07414	5.2	FALSE	0.0486582
ATF3	PPT1	7	transfac_pro__M07414	5.2	FALSE	0.0330237
ATF3	STX6	14	transfac_pro__M07414	5.2	FALSE	0.0606261
ATF3	TLR5	11	transfac_pro__M07414	5.2	FALSE	0.300403
ATF3	TNFAIP2	17	transfac_pro__M07414	5.2	FALSE	0.173989
ATF3	TNFSF14	10	transfac_pro__M07414	5.2	FALSE	0.0633293
ATF3	TTLL4	11	transfac_pro__M07414	5.2	FALSE	0.366369
ATF3	UBAC2	24	transfac_pro__M07414	5.2	FALSE	0.0633106
ATF3	SMARCD2	1	transfac_pro__M07414	5.17	FALSE	0.00355728
ATF3	PTCH2	24	swissregulon__sacCer__GCN4	5	FALSE	1.32414
ATF3	IL1RL2	15	dbcorrdb__CEBPB__ENCSR000EFM_1__m2	4.8	FALSE	0.636366
ATF3	ZNF467	11	dbcorrdb__CEBPB__ENCSR000EFM_1__m2	4.8	FALSE	0.864101
ATF3	AMZ1	33	factorbook__CREB	4.79	TRUE	1.43997
ATF3	EPB41L3	264	factorbook__CREB	4.79	TRUE	2.01329
ATF3	PDE4B	399	factorbook__CREB	4.79	TRUE	1.82336
ATF3	PLA2G6	273	factorbook__CREB	4.79	TRUE	0.838938
ATF3	SLC7A11	264	factorbook__CREB	4.79	TRUE	1.56533
ATF3	ACER3	21	transfac_pro__M07414	4.72	FALSE	0.177184
ATF3	ALDH1A2	14	transfac_pro__M07414	4.72	FALSE	0.361878
ATF3	ARF3	9	transfac_pro__M07414	4.72	FALSE	0.0619273
ATF3	ARSG	43	transfac_pro__M07414	4.72	FALSE	1.74137
ATF3	AZI2	1	transfac_pro__M07414	4.72	FALSE	0.179391
ATF3	BASP1	1	transfac_pro__M07414	4.72	FALSE	0.636612
ATF3	BCL2A1	28	transfac_pro__M07414	4.72	FALSE	0.40345
ATF3	CAPZA2	9	transfac_pro__M07414	4.72	FALSE	0.205856
ATF3	CASS4	1	transfac_pro__M07414	4.72	FALSE	0.0990865
ATF3	CCR1	3	transfac_pro__M07414	4.72	FALSE	0.393412
ATF3	CD101	12	transfac_pro__M07414	4.72	FALSE	0.151168
ATF3	CTDSP1	18	transfac_pro__M07414	4.72	FALSE	0.0545701
ATF3	CUEDC1	34	transfac_pro__M07414	4.72	FALSE	0.169276
ATF3	DUSP23	10	transfac_pro__M07414	4.72	FALSE	0.0602849
ATF3	EFNA5	37	transfac_pro__M07414	4.72	FALSE	0.357597
ATF3	EIF2AK3	53	transfac_pro__M07414	4.72	FALSE	0.0496486
ATF3	FCER1G	1	transfac_pro__M07414	4.72	FALSE	0.675883
ATF3	FOLR3	11	transfac_pro__M07414	4.72	FALSE	0.2897
ATF3	FRY	10	transfac_pro__M07414	4.72	FALSE	0.0178492
ATF3	GPCPD1	13	transfac_pro__M07414	4.72	FALSE	0.274303
ATF3	HCK	3	transfac_pro__M07414	4.72	FALSE	0.343255
ATF3	HIP1	16	transfac_pro__M07414	4.72	FALSE	0.11629
ATF3	HRH2	16	transfac_pro__M07414	4.72	FALSE	0.436529
ATF3	IFNGR1	11	transfac_pro__M07414	4.72	FALSE	0.342832
ATF3	KCNE1	55	transfac_pro__M07414	4.72	FALSE	0.239456
ATF3	KCNK6	13	transfac_pro__M07414	4.72	FALSE	0.336565
ATF3	LILRA5	1	transfac_pro__M07414	4.72	FALSE	0.207802
ATF3	LTB4R	32	transfac_pro__M07414	4.72	FALSE	0.33616
ATF3	MAPKAPK3	1	transfac_pro__M07414	4.72	FALSE	0.112257
ATF3	MCL1	15	transfac_pro__M07414	4.72	FALSE	0.840538
ATF3	MERTK	1	transfac_pro__M07414	4.72	FALSE	0.206564
ATF3	MFSD2A	6	transfac_pro__M07414	4.72	FALSE	0.0739873
ATF3	MTMR3	24	transfac_pro__M07414	4.72	FALSE	0.147237
ATF3	MXD1	66	transfac_pro__M07414	4.72	FALSE	0.3043
ATF3	NFAM1	15	transfac_pro__M07414	4.72	FALSE	0.901632
ATF3	NID1	44	transfac_pro__M07414	4.72	FALSE	0.191229
ATF3	OGFRL1	75	transfac_pro__M07414	4.72	FALSE	0.379635
ATF3	P4HA2	13	transfac_pro__M07414	4.72	FALSE	0.116601
ATF3	PILRA	2	transfac_pro__M07414	4.72	FALSE	0.0375168
ATF3	PLSCR1	47	transfac_pro__M07414	4.72	FALSE	0.138103
ATF3	PTPRJ	35	transfac_pro__M07414	4.72	FALSE	0.0683689
ATF3	PTX3	17	transfac_pro__M07414	4.72	FALSE	0.310012
ATF3	RHOB	37	transfac_pro__M07414	4.72	FALSE	0.62922
ATF3	RHOU	19	transfac_pro__M07414	4.72	FALSE	1.29273
ATF3	SAMSN1	30	transfac_pro__M07414	4.72	FALSE	0.469422
ATF3	SERPING1	5	transfac_pro__M07414	4.72	FALSE	0.11577
ATF3	SRGAP3	18	transfac_pro__M07414	4.72	FALSE	0.170845
ATF3	STX12	17	transfac_pro__M07414	4.72	FALSE	0.0792305
ATF3	TLE3	9	transfac_pro__M07414	4.72	FALSE	0.644852
ATF3	TMX4	24	transfac_pro__M07414	4.72	FALSE	0.217106
ATF3	ZBTB10	33	transfac_pro__M07414	4.72	FALSE	0.525449
ATF3	CCL3	38	dbcorrdb__CEBPD__ENCSR000BQJ_1__m1	4.65	FALSE	2.831
ATF3	ADAP2	147	cisbp__M4684	4.63	TRUE	0.961554
ATF3	ALDH2	181	cisbp__M4684	4.63	TRUE	1.2557
ATF3	ANXA5	294	cisbp__M4684	4.63	TRUE	1.38058
ATF3	ARHGEF10L	179	cisbp__M4684	4.63	TRUE	1.06384
ATF3	BHLHE40	438	cisbp__M4684	4.63	TRUE	0.999298
ATF3	CD1D	230	cisbp__M4684	4.63	TRUE	1.21262
ATF3	CSRNP1	229	cisbp__M4684	4.63	TRUE	0.955621
ATF3	CUBN	58	cisbp__M4684	4.63	TRUE	1.2177
ATF3	DPYD	293	cisbp__M4684	4.63	TRUE	2.1989
ATF3	EMP1	431	cisbp__M4684	4.63	TRUE	0.988586
ATF3	F13A1	262	cisbp__M4684	4.63	TRUE	0.931365
ATF3	IFI30	126	cisbp__M4684	4.63	TRUE	1.12858
ATF3	IL13RA1	184	cisbp__M4684	4.63	TRUE	1.31834
ATF3	IL1RN	270	cisbp__M4684	4.63	TRUE	1.69904
ATF3	IRAK2	146	cisbp__M4684	4.63	TRUE	0.910699
ATF3	KCNJ15	339	cisbp__M4684	4.63	TRUE	2.04737
ATF3	KLF10	181	cisbp__M4684	4.63	TRUE	1.58291
ATF3	KLF4	267	cisbp__M4684	4.63	TRUE	1.23793
ATF3	LCP2	261	cisbp__M4684	4.63	TRUE	0.729694
ATF3	LDLR	290	cisbp__M4684	4.63	TRUE	1.16281
ATF3	MAP3K8	279	cisbp__M4684	4.63	TRUE	1.59374
ATF3	NRG1	198	cisbp__M4684	4.63	TRUE	1.09743
ATF3	PHACTR1	293	cisbp__M4684	4.63	TRUE	0.681556
ATF3	PHLDA2	392	cisbp__M4684	4.63	TRUE	1.49638
ATF3	RIN1	396	cisbp__M4684	4.63	TRUE	0.799808
ATF3	SAT1	167	cisbp__M4684	4.63	TRUE	0.872134
ATF3	SLC24A4	309	cisbp__M4684	4.63	TRUE	0.808886
ATF3	TOM1	270	cisbp__M4684	4.63	TRUE	0.994316
ATF3	TRIB1	400	cisbp__M4684	4.63	TRUE	1.00873
ATF3	TYROBP	16	hocomoco__FOSB_MOUSE.H11MO.0.A	4.36	FALSE	1.36183
ATF3	CD22	11	dbcorrdb__eGFP-JUND__ENCSR000DJX_1__m1	4.24	FALSE	0.0480571
ATF3	CDA	44	dbcorrdb__eGFP-JUND__ENCSR000DJX_1__m1	4.24	FALSE	0.252899
ATF3	FRMD4B	60	dbcorrdb__eGFP-JUND__ENCSR000DJX_1__m1	4.24	FALSE	0.334304
ATF3	IFFO1	10	dbcorrdb__eGFP-JUND__ENCSR000DJX_1__m1	4.24	FALSE	0.0600267
ATF3	PMVK	63	dbcorrdb__eGFP-JUND__ENCSR000DJX_1__m1	4.24	FALSE	0.0162072
ATF3	PYGL	13	dbcorrdb__eGFP-JUND__ENCSR000DJX_1__m1	4.24	FALSE	0.322103
ATF3	RASGEF1B	47	dbcorrdb__eGFP-JUND__ENCSR000DJX_1__m1	4.24	FALSE	0.443777
ATF3	TLE4	86	dbcorrdb__eGFP-JUND__ENCSR000DJX_1__m1	4.24	FALSE	0.231958
ATF3	CDH23	281	factorbook__CREB	4.23	TRUE	0.609219
ATF3	CEBPB	92	factorbook__CREB	4.23	TRUE	1.13258
ATF3	CLMN	30	factorbook__CREB	4.23	TRUE	0.98397
ATF3	EMILIN2	298	factorbook__CREB	4.23	TRUE	2.04601
ATF3	GLIPR1	196	factorbook__CREB	4.23	TRUE	1.15128
ATF3	GPR183	270	factorbook__CREB	4.23	TRUE	1.89389
ATF3	HPSE	25	factorbook__CREB	4.23	TRUE	1.40147
ATF3	NFKBIZ	316	factorbook__CREB	4.23	TRUE	1.19372
ATF3	SDC2	154	factorbook__CREB	4.23	TRUE	0.867165
ATF3	SGK1	164	factorbook__CREB	4.23	TRUE	1.47006
ATF3	SORCS2	240	factorbook__CREB	4.23	TRUE	0.723641
ATF3	VEGFA	47	factorbook__CREB	4.23	TRUE	0.977178
ATF3	ABCD1	137	dbcorrdb__ATF3__ENCSR000BNU_1__m1	4.14	TRUE	0.521707
ATF3	ABHD2	191	dbcorrdb__ATF3__ENCSR000BNU_1__m1	4.14	TRUE	0.0357726
ATF3	ABHD6	46	dbcorrdb__ATF3__ENCSR000BNU_1__m1	4.14	TRUE	0.190615
ATF3	ABR	206	dbcorrdb__ATF3__ENCSR000BNU_1__m1	4.14	TRUE	0.322973
ATF3	ABTB2	183	dbcorrdb__ATF3__ENCSR000BNU_1__m1	4.14	TRUE	0.202987
ATF3	ACPP	65	dbcorrdb__ATF3__ENCSR000BNU_1__m1	4.14	TRUE	0.456176
ATF3	ACSL1	34	dbcorrdb__ATF3__ENCSR000BNU_1__m1	4.14	TRUE	0.0641197
ATF3	ACSL5	178	dbcorrdb__ATF3__ENCSR000BNU_1__m1	4.14	TRUE	0.286249
ATF3	ADAP1	127	dbcorrdb__ATF3__ENCSR000BNU_1__m1	4.14	TRUE	0.404929
ATF3	ADM	21	dbcorrdb__ATF3__ENCSR000BNU_1__m1	4.14	TRUE	0.594387
ATF3	AGAP3	39	dbcorrdb__ATF3__ENCSR000BNU_1__m1	4.14	TRUE	1.12375
ATF3	AGPAT4	229	dbcorrdb__ATF3__ENCSR000BNU_1__m1	4.14	TRUE	0.272048
ATF3	AHNAK	192	dbcorrdb__ATF3__ENCSR000BNU_1__m1	4.14	TRUE	0.57419
ATF3	AHR	34	dbcorrdb__ATF3__ENCSR000BNU_1__m1	4.14	TRUE	0.423887
ATF3	AKIRIN2	148	dbcorrdb__ATF3__ENCSR000BNU_1__m1	4.14	TRUE	0.179345
ATF3	ALAS1	63	dbcorrdb__ATF3__ENCSR000BNU_1__m1	4.14	TRUE	0.0444405
ATF3	ALCAM	179	dbcorrdb__ATF3__ENCSR000BNU_1__m1	4.14	TRUE	0.211893
ATF3	ALOX5	98	dbcorrdb__ATF3__ENCSR000BNU_1__m1	4.14	TRUE	0.26339
ATF3	ALPK2	157	dbcorrdb__ATF3__ENCSR000BNU_1__m1	4.14	TRUE	0.521838
ATF3	ANPEP	89	dbcorrdb__ATF3__ENCSR000BNU_1__m1	4.14	TRUE	0.508826
ATF3	ANTXR2	168	dbcorrdb__ATF3__ENCSR000BNU_1__m1	4.14	TRUE	0.309859
ATF3	ANXA1	180	dbcorrdb__ATF3__ENCSR000BNU_1__m1	4.14	TRUE	0.805207
ATF3	ANXA2	245	dbcorrdb__ATF3__ENCSR000BNU_1__m1	4.14	TRUE	0.655777
ATF3	APBA1	85	dbcorrdb__ATF3__ENCSR000BNU_1__m1	4.14	TRUE	0.0625861
ATF3	APLP2	70	dbcorrdb__ATF3__ENCSR000BNU_1__m1	4.14	TRUE	0.297982
ATF3	AQP9	147	dbcorrdb__ATF3__ENCSR000BNU_1__m1	4.14	TRUE	0.323319
ATF3	ARAP1	114	dbcorrdb__ATF3__ENCSR000BNU_1__m1	4.14	TRUE	0.528452
ATF3	ARHGAP18	148	dbcorrdb__ATF3__ENCSR000BNU_1__m1	4.14	TRUE	0.0184226
ATF3	ARHGAP27	56	dbcorrdb__ATF3__ENCSR000BNU_1__m1	4.14	TRUE	0.172427
ATF3	ARL4C	132	dbcorrdb__ATF3__ENCSR000BNU_1__m1	4.14	TRUE	0.0975933
ATF3	ARL5B	61	dbcorrdb__ATF3__ENCSR000BNU_1__m1	4.14	TRUE	0.139783
ATF3	ARL8B	30	dbcorrdb__ATF3__ENCSR000BNU_1__m1	4.14	TRUE	0.269853
ATF3	ARRB1	142	dbcorrdb__ATF3__ENCSR000BNU_1__m1	4.14	TRUE	0.0458285
ATF3	ARRB2	9	dbcorrdb__ATF3__ENCSR000BNU_1__m1	4.14	TRUE	0.493122
ATF3	ARRDC1	97	dbcorrdb__ATF3__ENCSR000BNU_1__m1	4.14	TRUE	0.179182
ATF3	ARRDC4	198	dbcorrdb__ATF3__ENCSR000BNU_1__m1	4.14	TRUE	0.434391
ATF3	ASGR1	16	dbcorrdb__ATF3__ENCSR000BNU_1__m1	4.14	TRUE	0.12562
ATF3	ATP6V0C	20	dbcorrdb__ATF3__ENCSR000BNU_1__m1	4.14	TRUE	0.131083
ATF3	ATXN7L3	22	dbcorrdb__ATF3__ENCSR000BNU_1__m1	4.14	TRUE	0.172257
ATF3	AXL	166	dbcorrdb__ATF3__ENCSR000BNU_1__m1	4.14	TRUE	0.0623214
ATF3	BACH1	200	dbcorrdb__ATF3__ENCSR000BNU_1__m1	4.14	TRUE	0.0219939
ATF3	BCL10	95	dbcorrdb__ATF3__ENCSR000BNU_1__m1	4.14	TRUE	0.0265657
ATF3	BCL2L11	51	dbcorrdb__ATF3__ENCSR000BNU_1__m1	4.14	TRUE	0.249044
ATF3	BCL6	177	dbcorrdb__ATF3__ENCSR000BNU_1__m1	4.14	TRUE	0.473416
ATF3	BICD2	12	dbcorrdb__ATF3__ENCSR000BNU_1__m1	4.14	TRUE	0.0702344
ATF3	BMF	154	dbcorrdb__ATF3__ENCSR000BNU_1__m1	4.14	TRUE	0.349759
ATF3	BRI3	8	dbcorrdb__ATF3__ENCSR000BNU_1__m1	4.14	TRUE	0.345994
ATF3	BTBD19	67	dbcorrdb__ATF3__ENCSR000BNU_1__m1	4.14	TRUE	2.38029
ATF3	C15orf39	39	dbcorrdb__ATF3__ENCSR000BNU_1__m1	4.14	TRUE	0.418102
ATF3	C1QA	47	dbcorrdb__ATF3__ENCSR000BNU_1__m1	4.14	TRUE	0.0609484
ATF3	C3AR1	204	dbcorrdb__ATF3__ENCSR000BNU_1__m1	4.14	TRUE	0.144595
ATF3	CACNA2D3	147	dbcorrdb__ATF3__ENCSR000BNU_1__m1	4.14	TRUE	0.262377
ATF3	CACNB4	79	dbcorrdb__ATF3__ENCSR000BNU_1__m1	4.14	TRUE	0.0537319
ATF3	CAMKK1	150	dbcorrdb__ATF3__ENCSR000BNU_1__m1	4.14	TRUE	0.138994
ATF3	CAPG	74	dbcorrdb__ATF3__ENCSR000BNU_1__m1	4.14	TRUE	0.413783
ATF3	CAPN2	246	dbcorrdb__ATF3__ENCSR000BNU_1__m1	4.14	TRUE	0.211491
ATF3	CCDC149	106	dbcorrdb__ATF3__ENCSR000BNU_1__m1	4.14	TRUE	0.454529
ATF3	CCDC88A	177	dbcorrdb__ATF3__ENCSR000BNU_1__m1	4.14	TRUE	0.17846
ATF3	CD4	162	dbcorrdb__ATF3__ENCSR000BNU_1__m1	4.14	TRUE	0.175998
ATF3	CD44	218	dbcorrdb__ATF3__ENCSR000BNU_1__m1	4.14	TRUE	1.99691
ATF3	CD53	161	dbcorrdb__ATF3__ENCSR000BNU_1__m1	4.14	TRUE	0.164803
ATF3	CD63	168	dbcorrdb__ATF3__ENCSR000BNU_1__m1	4.14	TRUE	0.231579
ATF3	CDC42	33	dbcorrdb__ATF3__ENCSR000BNU_1__m1	4.14	TRUE	0.0338236
ATF3	CDC42EP3	189	dbcorrdb__ATF3__ENCSR000BNU_1__m1	4.14	TRUE	0.0713531
ATF3	CDCP1	45	dbcorrdb__ATF3__ENCSR000BNU_1__m1	4.14	TRUE	0.0574128
ATF3	CDKL5	179	dbcorrdb__ATF3__ENCSR000BNU_1__m1	4.14	TRUE	0.0235755
ATF3	CFLAR	102	dbcorrdb__ATF3__ENCSR000BNU_1__m1	4.14	TRUE	0.0226083
ATF3	CHN2	16	dbcorrdb__ATF3__ENCSR000BNU_1__m1	4.14	TRUE	0.110805
ATF3	CHPF2	120	dbcorrdb__ATF3__ENCSR000BNU_1__m1	4.14	TRUE	0.0252205
ATF3	CHST15	110	dbcorrdb__ATF3__ENCSR000BNU_1__m1	4.14	TRUE	0.298506
ATF3	CLEC10A	13	dbcorrdb__ATF3__ENCSR000BNU_1__m1	4.14	TRUE	0.651841
ATF3	CLEC4E	177	dbcorrdb__ATF3__ENCSR000BNU_1__m1	4.14	TRUE	0.603821
ATF3	CMIP	133	dbcorrdb__ATF3__ENCSR000BNU_1__m1	4.14	TRUE	0.195885
ATF3	CNR2	153	dbcorrdb__ATF3__ENCSR000BNU_1__m1	4.14	TRUE	0.0555264
ATF3	CPM	185	dbcorrdb__ATF3__ENCSR000BNU_1__m1	4.14	TRUE	0.262571
ATF3	CPNE8	51	dbcorrdb__ATF3__ENCSR000BNU_1__m1	4.14	TRUE	0.0368208
ATF3	CPVL	164	dbcorrdb__ATF3__ENCSR000BNU_1__m1	4.14	TRUE	0.0324628
ATF3	CRADD	73	dbcorrdb__ATF3__ENCSR000BNU_1__m1	4.14	TRUE	0.0522544
ATF3	CREBL2	14	dbcorrdb__ATF3__ENCSR000BNU_1__m1	4.14	TRUE	0.033898
ATF3	CSGALNACT2	55	dbcorrdb__ATF3__ENCSR000BNU_1__m1	4.14	TRUE	0.162571
ATF3	CSNK1A1	73	dbcorrdb__ATF3__ENCSR000BNU_1__m1	4.14	TRUE	0.0452264
ATF3	CTNNB1	65	dbcorrdb__ATF3__ENCSR000BNU_1__m1	4.14	TRUE	0.608314
ATF3	CTNNBIP1	137	dbcorrdb__ATF3__ENCSR000BNU_1__m1	4.14	TRUE	0.0906653
ATF3	CTSH	40	dbcorrdb__ATF3__ENCSR000BNU_1__m1	4.14	TRUE	0.589037
ATF3	CTSO	179	dbcorrdb__ATF3__ENCSR000BNU_1__m1	4.14	TRUE	0.22517
ATF3	CUX1	119	dbcorrdb__ATF3__ENCSR000BNU_1__m1	4.14	TRUE	0.0346525
ATF3	CYB5R4	73	dbcorrdb__ATF3__ENCSR000BNU_1__m1	4.14	TRUE	0.013059
ATF3	CYFIP1	16	dbcorrdb__ATF3__ENCSR000BNU_1__m1	4.14	TRUE	0.168271
ATF3	CYLD	161	dbcorrdb__ATF3__ENCSR000BNU_1__m1	4.14	TRUE	0.0747463
ATF3	DDX59	22	dbcorrdb__ATF3__ENCSR000BNU_1__m1	4.14	TRUE	0.379148
ATF3	DENND3	101	dbcorrdb__ATF3__ENCSR000BNU_1__m1	4.14	TRUE	0.526528
ATF3	DENND5A	19	dbcorrdb__ATF3__ENCSR000BNU_1__m1	4.14	TRUE	0.53061
ATF3	DGKG	151	dbcorrdb__ATF3__ENCSR000BNU_1__m1	4.14	TRUE	0.0393376
ATF3	DHX34	21	dbcorrdb__ATF3__ENCSR000BNU_1__m1	4.14	TRUE	0.264198
ATF3	DLGAP2	37	dbcorrdb__ATF3__ENCSR000BNU_1__m1	4.14	TRUE	0.290499
ATF3	DOCK4	103	dbcorrdb__ATF3__ENCSR000BNU_1__m1	4.14	TRUE	1.58971
ATF3	DSE	69	dbcorrdb__ATF3__ENCSR000BNU_1__m1	4.14	TRUE	0.218477
ATF3	DTNA	252	dbcorrdb__ATF3__ENCSR000BNU_1__m1	4.14	TRUE	0.205867
ATF3	DUSP1	205	dbcorrdb__ATF3__ENCSR000BNU_1__m1	4.14	TRUE	0.630522
ATF3	DVL1	138	dbcorrdb__ATF3__ENCSR000BNU_1__m1	4.14	TRUE	0.0178491
ATF3	DVL3	34	dbcorrdb__ATF3__ENCSR000BNU_1__m1	4.14	TRUE	0.0411283
ATF3	EAF1	109	dbcorrdb__ATF3__ENCSR000BNU_1__m1	4.14	TRUE	0.771306
ATF3	EFHD2	166	dbcorrdb__ATF3__ENCSR000BNU_1__m1	4.14	TRUE	0.275632
ATF3	EFNB1	42	dbcorrdb__ATF3__ENCSR000BNU_1__m1	4.14	TRUE	0.0493999
ATF3	EFR3A	162	dbcorrdb__ATF3__ENCSR000BNU_1__m1	4.14	TRUE	0.0610975
ATF3	EGR2	96	dbcorrdb__ATF3__ENCSR000BNU_1__m1	4.14	TRUE	0.981381
ATF3	EIF1	12	dbcorrdb__ATF3__ENCSR000BNU_1__m1	4.14	TRUE	0.0964795
ATF3	EIF4E	196	dbcorrdb__ATF3__ENCSR000BNU_1__m1	4.14	TRUE	0.0182421
ATF3	EIF4EBP1	189	dbcorrdb__ATF3__ENCSR000BNU_1__m1	4.14	TRUE	0.0131686
ATF3	ELF1	121	dbcorrdb__ATF3__ENCSR000BNU_1__m1	4.14	TRUE	0.0878151
ATF3	ELF4	225	dbcorrdb__ATF3__ENCSR000BNU_1__m1	4.14	TRUE	0.0927567
ATF3	ELL	92	dbcorrdb__ATF3__ENCSR000BNU_1__m1	4.14	TRUE	0.0492849
ATF3	ELL2	33	dbcorrdb__ATF3__ENCSR000BNU_1__m1	4.14	TRUE	0.0942039
ATF3	ENY2	73	dbcorrdb__ATF3__ENCSR000BNU_1__m1	4.14	TRUE	0.0131206
ATF3	ERCC1	113	dbcorrdb__ATF3__ENCSR000BNU_1__m1	4.14	TRUE	0.264506
ATF3	ERCC6	27	dbcorrdb__ATF3__ENCSR000BNU_1__m1	4.14	TRUE	0.110013
ATF3	ERN1	166	dbcorrdb__ATF3__ENCSR000BNU_1__m1	4.14	TRUE	0.119369
ATF3	ESR1	180	dbcorrdb__ATF3__ENCSR000BNU_1__m1	4.14	TRUE	0.0313505
ATF3	ETS2	165	dbcorrdb__ATF3__ENCSR000BNU_1__m1	4.14	TRUE	0.0449856
ATF3	ETV3	164	dbcorrdb__ATF3__ENCSR000BNU_1__m1	4.14	TRUE	0.0962426
ATF3	ETV6	23	dbcorrdb__ATF3__ENCSR000BNU_1__m1	4.14	TRUE	0.348262
ATF3	EYA2	126	dbcorrdb__ATF3__ENCSR000BNU_1__m1	4.14	TRUE	0.0694499
ATF3	FADS1	140	dbcorrdb__ATF3__ENCSR000BNU_1__m1	4.14	TRUE	0.00787086
ATF3	FAM174B	37	dbcorrdb__ATF3__ENCSR000BNU_1__m1	4.14	TRUE	0.0564912
ATF3	FBN2	120	dbcorrdb__ATF3__ENCSR000BNU_1__m1	4.14	TRUE	0.304143
ATF3	FBXW7	104	dbcorrdb__ATF3__ENCSR000BNU_1__m1	4.14	TRUE	0.230029
ATF3	FGR	24	dbcorrdb__ATF3__ENCSR000BNU_1__m1	4.14	TRUE	0.746364
ATF3	FHL3	159	dbcorrdb__ATF3__ENCSR000BNU_1__m1	4.14	TRUE	0.0587132
ATF3	FHOD1	155	dbcorrdb__ATF3__ENCSR000BNU_1__m1	4.14	TRUE	0.0261094
ATF3	FMNL1	61	dbcorrdb__ATF3__ENCSR000BNU_1__m1	4.14	TRUE	0.345533
ATF3	FNDC3A	103	dbcorrdb__ATF3__ENCSR000BNU_1__m1	4.14	TRUE	0.0637069
ATF3	FNIP2	153	dbcorrdb__ATF3__ENCSR000BNU_1__m1	4.14	TRUE	0.194212
ATF3	FOS	33	dbcorrdb__ATF3__ENCSR000BNU_1__m1	4.14	TRUE	1.18545
ATF3	FOSL1	133	dbcorrdb__ATF3__ENCSR000BNU_1__m1	4.14	TRUE	0.112804
ATF3	FOSL2	258	dbcorrdb__ATF3__ENCSR000BNU_1__m1	4.14	TRUE	0.823572
ATF3	FOXO3	130	dbcorrdb__ATF3__ENCSR000BNU_1__m1	4.14	TRUE	0.177452
ATF3	FTH1	163	dbcorrdb__ATF3__ENCSR000BNU_1__m1	4.14	TRUE	0.0251833
ATF3	FTL	106	dbcorrdb__ATF3__ENCSR000BNU_1__m1	4.14	TRUE	0.397499
ATF3	FXYD6	140	dbcorrdb__ATF3__ENCSR000BNU_1__m1	4.14	TRUE	0.0308963
ATF3	GAB2	187	dbcorrdb__ATF3__ENCSR000BNU_1__m1	4.14	TRUE	0.654551
ATF3	GABARAP	14	dbcorrdb__ATF3__ENCSR000BNU_1__m1	4.14	TRUE	1.08042
ATF3	GADD45B	174	dbcorrdb__ATF3__ENCSR000BNU_1__m1	4.14	TRUE	0.241129
ATF3	GALNT3	168	dbcorrdb__ATF3__ENCSR000BNU_1__m1	4.14	TRUE	0.222369
ATF3	GAPDH	104	dbcorrdb__ATF3__ENCSR000BNU_1__m1	4.14	TRUE	0.0492674
ATF3	GAS2L3	168	dbcorrdb__ATF3__ENCSR000BNU_1__m1	4.14	TRUE	0.0207257
ATF3	GAS7	184	dbcorrdb__ATF3__ENCSR000BNU_1__m1	4.14	TRUE	0.529915
ATF3	GBE1	78	dbcorrdb__ATF3__ENCSR000BNU_1__m1	4.14	TRUE	0.0357944
ATF3	GK	70	dbcorrdb__ATF3__ENCSR000BNU_1__m1	4.14	TRUE	1.10571
ATF3	GLRX	24	dbcorrdb__ATF3__ENCSR000BNU_1__m1	4.14	TRUE	0.010081
ATF3	GNAI2	113	dbcorrdb__ATF3__ENCSR000BNU_1__m1	4.14	TRUE	0.244014
ATF3	GPBAR1	166	dbcorrdb__ATF3__ENCSR000BNU_1__m1	4.14	TRUE	0.0712726
ATF3	GRASP	152	dbcorrdb__ATF3__ENCSR000BNU_1__m1	4.14	TRUE	0.376461
ATF3	GRB2	19	dbcorrdb__ATF3__ENCSR000BNU_1__m1	4.14	TRUE	0.0885272
ATF3	GRN	235	dbcorrdb__ATF3__ENCSR000BNU_1__m1	4.14	TRUE	1.0993
ATF3	GSG1	251	dbcorrdb__ATF3__ENCSR000BNU_1__m1	4.14	TRUE	1.4136
ATF3	GYG1	53	dbcorrdb__ATF3__ENCSR000BNU_1__m1	4.14	TRUE	0.123832
ATF3	GZF1	26	dbcorrdb__ATF3__ENCSR000BNU_1__m1	4.14	TRUE	0.576652
ATF3	HBEGF	195	dbcorrdb__ATF3__ENCSR000BNU_1__m1	4.14	TRUE	0.609005
ATF3	HCCS	149	dbcorrdb__ATF3__ENCSR000BNU_1__m1	4.14	TRUE	0.0136755
ATF3	HDX	186	dbcorrdb__ATF3__ENCSR000BNU_1__m1	4.14	TRUE	0.271998
ATF3	HECA	19	dbcorrdb__ATF3__ENCSR000BNU_1__m1	4.14	TRUE	0.15716
ATF3	HECW2	178	dbcorrdb__ATF3__ENCSR000BNU_1__m1	4.14	TRUE	0.0931901
ATF3	HEXB	63	dbcorrdb__ATF3__ENCSR000BNU_1__m1	4.14	TRUE	0.134208
ATF3	HIPK1	126	dbcorrdb__ATF3__ENCSR000BNU_1__m1	4.14	TRUE	0.0139783
ATF3	HLA-DQA1	19	dbcorrdb__ATF3__ENCSR000BNU_1__m1	4.14	TRUE	0.1741
ATF3	HMGCS1	115	dbcorrdb__ATF3__ENCSR000BNU_1__m1	4.14	TRUE	0.0439489
ATF3	HMOX1	172	dbcorrdb__ATF3__ENCSR000BNU_1__m1	4.14	TRUE	0.005851
ATF3	HOMER3	343	dbcorrdb__ATF3__ENCSR000BNU_1__m1	4.14	TRUE	0.546856
ATF3	HOOK2	197	dbcorrdb__ATF3__ENCSR000BNU_1__m1	4.14	TRUE	0.027315
ATF3	HPCAL1	189	dbcorrdb__ATF3__ENCSR000BNU_1__m1	4.14	TRUE	0.0946753
ATF3	ID1	13	dbcorrdb__ATF3__ENCSR000BNU_1__m1	4.14	TRUE	0.161587
ATF3	IDUA	49	dbcorrdb__ATF3__ENCSR000BNU_1__m1	4.14	TRUE	0.376907
ATF3	IER2	13	dbcorrdb__ATF3__ENCSR000BNU_1__m1	4.14	TRUE	0.0759969
ATF3	IER3	214	dbcorrdb__ATF3__ENCSR000BNU_1__m1	4.14	TRUE	2.18168
ATF3	IGFBP2	12	dbcorrdb__ATF3__ENCSR000BNU_1__m1	4.14	TRUE	0.0460336
ATF3	IKBKB	77	dbcorrdb__ATF3__ENCSR000BNU_1__m1	4.14	TRUE	0.0391242
ATF3	IL10RA	23	dbcorrdb__ATF3__ENCSR000BNU_1__m1	4.14	TRUE	0.186733
ATF3	IL15	120	dbcorrdb__ATF3__ENCSR000BNU_1__m1	4.14	TRUE	0.49385
ATF3	IL18	164	dbcorrdb__ATF3__ENCSR000BNU_1__m1	4.14	TRUE	0.0483496
ATF3	IL1R2	124	dbcorrdb__ATF3__ENCSR000BNU_1__m1	4.14	TRUE	0.488192
ATF3	IL1RAP	176	dbcorrdb__ATF3__ENCSR000BNU_1__m1	4.14	TRUE	0.0219748
ATF3	IL6R	92	dbcorrdb__ATF3__ENCSR000BNU_1__m1	4.14	TRUE	0.544027
ATF3	INPP5A	21	dbcorrdb__ATF3__ENCSR000BNU_1__m1	4.14	TRUE	0.405926
ATF3	INSIG1	166	dbcorrdb__ATF3__ENCSR000BNU_1__m1	4.14	TRUE	0.445612
ATF3	IQSEC2	112	dbcorrdb__ATF3__ENCSR000BNU_1__m1	4.14	TRUE	0.0849157
ATF3	IRAK1	158	dbcorrdb__ATF3__ENCSR000BNU_1__m1	4.14	TRUE	0.098885
ATF3	ITGAM	5	dbcorrdb__ATF3__ENCSR000BNU_1__m1	4.14	TRUE	0.238391
ATF3	ITPRIPL2	170	dbcorrdb__ATF3__ENCSR000BNU_1__m1	4.14	TRUE	0.569824
ATF3	IVNS1ABP	120	dbcorrdb__ATF3__ENCSR000BNU_1__m1	4.14	TRUE	0.310223
ATF3	JAG1	81	dbcorrdb__ATF3__ENCSR000BNU_1__m1	4.14	TRUE	0.665295
ATF3	JDP2	197	dbcorrdb__ATF3__ENCSR000BNU_1__m1	4.14	TRUE	0.303237
ATF3	KCNMB1	29	dbcorrdb__ATF3__ENCSR000BNU_1__m1	4.14	TRUE	0.646802
ATF3	KCTD12	26	dbcorrdb__ATF3__ENCSR000BNU_1__m1	4.14	TRUE	0.763705
ATF3	KCTD20	82	dbcorrdb__ATF3__ENCSR000BNU_1__m1	4.14	TRUE	0.0382336
ATF3	KIAA0513	204	dbcorrdb__ATF3__ENCSR000BNU_1__m1	4.14	TRUE	0.364141
ATF3	KLF7	144	dbcorrdb__ATF3__ENCSR000BNU_1__m1	4.14	TRUE	0.34963
ATF3	KPNA4	171	dbcorrdb__ATF3__ENCSR000BNU_1__m1	4.14	TRUE	0.0408825
ATF3	KSR1	240	dbcorrdb__ATF3__ENCSR000BNU_1__m1	4.14	TRUE	0.229884
ATF3	LATS2	67	dbcorrdb__ATF3__ENCSR000BNU_1__m1	4.14	TRUE	0.132273
ATF3	LCP1	161	dbcorrdb__ATF3__ENCSR000BNU_1__m1	4.14	TRUE	0.141077
ATF3	LGALS8	56	dbcorrdb__ATF3__ENCSR000BNU_1__m1	4.14	TRUE	0.0201535
ATF3	LIMS1	202	dbcorrdb__ATF3__ENCSR000BNU_1__m1	4.14	TRUE	0.660109
ATF3	LONRF3	172	dbcorrdb__ATF3__ENCSR000BNU_1__m1	4.14	TRUE	0.408661
ATF3	LPCAT1	154	dbcorrdb__ATF3__ENCSR000BNU_1__m1	4.14	TRUE	0.550989
ATF3	LPP	206	dbcorrdb__ATF3__ENCSR000BNU_1__m1	4.14	TRUE	0.0554898
ATF3	LRRC23	7	dbcorrdb__ATF3__ENCSR000BNU_1__m1	4.14	TRUE	0.122584
ATF3	LRRK2	75	dbcorrdb__ATF3__ENCSR000BNU_1__m1	4.14	TRUE	0.345367
ATF3	LSP1	177	dbcorrdb__ATF3__ENCSR000BNU_1__m1	4.14	TRUE	0.345396
ATF3	LY75	97	dbcorrdb__ATF3__ENCSR000BNU_1__m1	4.14	TRUE	0.0654122
ATF3	LY86	94	dbcorrdb__ATF3__ENCSR000BNU_1__m1	4.14	TRUE	0.940153
ATF3	LYST	179	dbcorrdb__ATF3__ENCSR000BNU_1__m1	4.14	TRUE	0.0370041
ATF3	LYZ	143	dbcorrdb__ATF3__ENCSR000BNU_1__m1	4.14	TRUE	0.381991
ATF3	MAFF	85	dbcorrdb__ATF3__ENCSR000BNU_1__m1	4.14	TRUE	0.274841
ATF3	MAFG	250	dbcorrdb__ATF3__ENCSR000BNU_1__m1	4.14	TRUE	0.0823752
ATF3	MAFK	193	dbcorrdb__ATF3__ENCSR000BNU_1__m1	4.14	TRUE	0.664638
ATF3	MAP1LC3B2	171	dbcorrdb__ATF3__ENCSR000BNU_1__m1	4.14	TRUE	1.88011
ATF3	MAP4K3	168	dbcorrdb__ATF3__ENCSR000BNU_1__m1	4.14	TRUE	0.164032
ATF3	MAPK6	196	dbcorrdb__ATF3__ENCSR000BNU_1__m1	4.14	TRUE	0.511272
ATF3	2024-03-01	171	dbcorrdb__ATF3__ENCSR000BNU_1__m1	4.14	TRUE	0.116259
ATF3	MBD2	160	dbcorrdb__ATF3__ENCSR000BNU_1__m1	4.14	TRUE	0.0338106
ATF3	MBD6	67	dbcorrdb__ATF3__ENCSR000BNU_1__m1	4.14	TRUE	0.127605
ATF3	MCTP1	165	dbcorrdb__ATF3__ENCSR000BNU_1__m1	4.14	TRUE	0.0968366
ATF3	MEFV	159	dbcorrdb__ATF3__ENCSR000BNU_1__m1	4.14	TRUE	0.0490654
ATF3	METRNL	177	dbcorrdb__ATF3__ENCSR000BNU_1__m1	4.14	TRUE	0.633936
ATF3	METTL9	132	dbcorrdb__ATF3__ENCSR000BNU_1__m1	4.14	TRUE	0.126632
ATF3	MGAT1	115	dbcorrdb__ATF3__ENCSR000BNU_1__m1	4.14	TRUE	0.444883
ATF3	MICAL2	123	dbcorrdb__ATF3__ENCSR000BNU_1__m1	4.14	TRUE	0.360693
ATF3	MNDA	30	dbcorrdb__ATF3__ENCSR000BNU_1__m1	4.14	TRUE	0.374562
ATF3	MNT	172	dbcorrdb__ATF3__ENCSR000BNU_1__m1	4.14	TRUE	0.032335
ATF3	MSR1	167	dbcorrdb__ATF3__ENCSR000BNU_1__m1	4.14	TRUE	0.13847
ATF3	MSRA	69	dbcorrdb__ATF3__ENCSR000BNU_1__m1	4.14	TRUE	0.0197955
ATF3	MTMR11	186	dbcorrdb__ATF3__ENCSR000BNU_1__m1	4.14	TRUE	0.143702
ATF3	MYADM	79	dbcorrdb__ATF3__ENCSR000BNU_1__m1	4.14	TRUE	0.192746
ATF3	MYO9B	149	dbcorrdb__ATF3__ENCSR000BNU_1__m1	4.14	TRUE	0.138692
ATF3	NACC2	149	dbcorrdb__ATF3__ENCSR000BNU_1__m1	4.14	TRUE	0.164102
ATF3	NBEAL2	12	dbcorrdb__ATF3__ENCSR000BNU_1__m1	4.14	TRUE	0.0471052
ATF3	NCKAP5L	23	dbcorrdb__ATF3__ENCSR000BNU_1__m1	4.14	TRUE	0.257403
ATF3	NDRG1	204	dbcorrdb__ATF3__ENCSR000BNU_1__m1	4.14	TRUE	0.262502
ATF3	NEAT1	35	dbcorrdb__ATF3__ENCSR000BNU_1__m1	4.14	TRUE	2.71225
ATF3	NEDD9	131	dbcorrdb__ATF3__ENCSR000BNU_1__m1	4.14	TRUE	0.491403
ATF3	NEK6	186	dbcorrdb__ATF3__ENCSR000BNU_1__m1	4.14	TRUE	0.117887
ATF3	NFAT5	32	dbcorrdb__ATF3__ENCSR000BNU_1__m1	4.14	TRUE	0.0382696
ATF3	NFKBIE	16	dbcorrdb__ATF3__ENCSR000BNU_1__m1	4.14	TRUE	0.132533
ATF3	NFYC	58	dbcorrdb__ATF3__ENCSR000BNU_1__m1	4.14	TRUE	0.0497272
ATF3	NHSL1	103	dbcorrdb__ATF3__ENCSR000BNU_1__m1	4.14	TRUE	0.128762
ATF3	NHSL2	146	dbcorrdb__ATF3__ENCSR000BNU_1__m1	4.14	TRUE	0.924953
ATF3	NOTCH1	123	dbcorrdb__ATF3__ENCSR000BNU_1__m1	4.14	TRUE	0.344159
ATF3	NOTCH2	165	dbcorrdb__ATF3__ENCSR000BNU_1__m1	4.14	TRUE	0.219772
ATF3	NR4A2	116	dbcorrdb__ATF3__ENCSR000BNU_1__m1	4.14	TRUE	0.0162357
ATF3	NR4A3	138	dbcorrdb__ATF3__ENCSR000BNU_1__m1	4.14	TRUE	0.123131
ATF3	NUFIP2	22	dbcorrdb__ATF3__ENCSR000BNU_1__m1	4.14	TRUE	0.0678977
ATF3	NUMB	149	dbcorrdb__ATF3__ENCSR000BNU_1__m1	4.14	TRUE	0.246331
ATF3	OASL	44	dbcorrdb__ATF3__ENCSR000BNU_1__m1	4.14	TRUE	0.0477914
ATF3	OLR1	107	dbcorrdb__ATF3__ENCSR000BNU_1__m1	4.14	TRUE	0.515647
ATF3	OSM	163	dbcorrdb__ATF3__ENCSR000BNU_1__m1	4.14	TRUE	0.637471
ATF3	P2RY6	94	dbcorrdb__ATF3__ENCSR000BNU_1__m1	4.14	TRUE	0.0986182
ATF3	PACSIN2	143	dbcorrdb__ATF3__ENCSR000BNU_1__m1	4.14	TRUE	0.073627
ATF3	PAK1	94	dbcorrdb__ATF3__ENCSR000BNU_1__m1	4.14	TRUE	0.172811
ATF3	PALLD	179	dbcorrdb__ATF3__ENCSR000BNU_1__m1	4.14	TRUE	0.0288768
ATF3	PARVG	143	dbcorrdb__ATF3__ENCSR000BNU_1__m1	4.14	TRUE	0.0349553
ATF3	PCYT1A	40	dbcorrdb__ATF3__ENCSR000BNU_1__m1	4.14	TRUE	0.0588492
ATF3	PDE2A	201	dbcorrdb__ATF3__ENCSR000BNU_1__m1	4.14	TRUE	0.53868
ATF3	PDE4DIP	169	dbcorrdb__ATF3__ENCSR000BNU_1__m1	4.14	TRUE	0.101476
ATF3	PDLIM7	135	dbcorrdb__ATF3__ENCSR000BNU_1__m1	4.14	TRUE	0.0295287
ATF3	PDPK1	26	dbcorrdb__ATF3__ENCSR000BNU_1__m1	4.14	TRUE	0.0594999
ATF3	PDPR	78	dbcorrdb__ATF3__ENCSR000BNU_1__m1	4.14	TRUE	0.0149872
ATF3	PER2	205	dbcorrdb__ATF3__ENCSR000BNU_1__m1	4.14	TRUE	0.0736477
ATF3	PFDN1	139	dbcorrdb__ATF3__ENCSR000BNU_1__m1	4.14	TRUE	0.0301459
ATF3	PI4K2A	140	dbcorrdb__ATF3__ENCSR000BNU_1__m1	4.14	TRUE	0.0264871
ATF3	PIPOX	50	dbcorrdb__ATF3__ENCSR000BNU_1__m1	4.14	TRUE	0.0978946
ATF3	PITPNA	103	dbcorrdb__ATF3__ENCSR000BNU_1__m1	4.14	TRUE	0.037269
ATF3	PLCB1	178	dbcorrdb__ATF3__ENCSR000BNU_1__m1	4.14	TRUE	0.307067
ATF3	PLEC	253	dbcorrdb__ATF3__ENCSR000BNU_1__m1	4.14	TRUE	0.406859
ATF3	PLEKHM2	115	dbcorrdb__ATF3__ENCSR000BNU_1__m1	4.14	TRUE	0.0780245
ATF3	PLEKHO2	17	dbcorrdb__ATF3__ENCSR000BNU_1__m1	4.14	TRUE	0.176456
ATF3	PLXNB2	67	dbcorrdb__ATF3__ENCSR000BNU_1__m1	4.14	TRUE	0.470896
ATF3	PLXND1	48	dbcorrdb__ATF3__ENCSR000BNU_1__m1	4.14	TRUE	0.0548161
ATF3	PPARG	176	dbcorrdb__ATF3__ENCSR000BNU_1__m1	4.14	TRUE	0.0147415
ATF3	PPCDC	15	dbcorrdb__ATF3__ENCSR000BNU_1__m1	4.14	TRUE	0.200877
ATF3	PPP1CB	8	dbcorrdb__ATF3__ENCSR000BNU_1__m1	4.14	TRUE	0.0729835
ATF3	PPP1R15B	35	dbcorrdb__ATF3__ENCSR000BNU_1__m1	4.14	TRUE	0.522313
ATF3	PPP1R9B	145	dbcorrdb__ATF3__ENCSR000BNU_1__m1	4.14	TRUE	0.110881
ATF3	PRDM1	216	dbcorrdb__ATF3__ENCSR000BNU_1__m1	4.14	TRUE	0.429354
ATF3	PRDM8	152	dbcorrdb__ATF3__ENCSR000BNU_1__m1	4.14	TRUE	0.372663
ATF3	PRKAG2	193	dbcorrdb__ATF3__ENCSR000BNU_1__m1	4.14	TRUE	0.307651
ATF3	PRKCD	140	dbcorrdb__ATF3__ENCSR000BNU_1__m1	4.14	TRUE	0.263605
ATF3	PSAP	231	dbcorrdb__ATF3__ENCSR000BNU_1__m1	4.14	TRUE	0.519483
ATF3	PTAFR	171	dbcorrdb__ATF3__ENCSR000BNU_1__m1	4.14	TRUE	0.0148651
ATF3	PTGIR	216	dbcorrdb__ATF3__ENCSR000BNU_1__m1	4.14	TRUE	0.17546
ATF3	PTPN1	139	dbcorrdb__ATF3__ENCSR000BNU_1__m1	4.14	TRUE	0.0549539
ATF3	PXT1	137	dbcorrdb__ATF3__ENCSR000BNU_1__m1	4.14	TRUE	0.17805
ATF3	QKI	39	dbcorrdb__ATF3__ENCSR000BNU_1__m1	4.14	TRUE	1.36159
ATF3	QPCT	118	dbcorrdb__ATF3__ENCSR000BNU_1__m1	4.14	TRUE	0.319745
ATF3	RAB20	8	dbcorrdb__ATF3__ENCSR000BNU_1__m1	4.14	TRUE	0.188265
ATF3	RAB32	99	dbcorrdb__ATF3__ENCSR000BNU_1__m1	4.14	TRUE	0.228259
ATF3	RABGEF1	40	dbcorrdb__ATF3__ENCSR000BNU_1__m1	4.14	TRUE	0.0533129
ATF3	RAI1	146	dbcorrdb__ATF3__ENCSR000BNU_1__m1	4.14	TRUE	0.0486405
ATF3	RAPGEF2	169	dbcorrdb__ATF3__ENCSR000BNU_1__m1	4.14	TRUE	0.0862713
ATF3	RARA	219	dbcorrdb__ATF3__ENCSR000BNU_1__m1	4.14	TRUE	0.6161
ATF3	RASSF2	46	dbcorrdb__ATF3__ENCSR000BNU_1__m1	4.14	TRUE	0.0938921
ATF3	RASSF3	57	dbcorrdb__ATF3__ENCSR000BNU_1__m1	4.14	TRUE	0.0986047
ATF3	RASSF5	185	dbcorrdb__ATF3__ENCSR000BNU_1__m1	4.14	TRUE	0.181605
ATF3	RBM47	195	dbcorrdb__ATF3__ENCSR000BNU_1__m1	4.14	TRUE	0.176781
ATF3	RCC2	26	dbcorrdb__ATF3__ENCSR000BNU_1__m1	4.14	TRUE	0.0105856
ATF3	RCOR1	123	dbcorrdb__ATF3__ENCSR000BNU_1__m1	4.14	TRUE	0.124136
ATF3	RELT	179	dbcorrdb__ATF3__ENCSR000BNU_1__m1	4.14	TRUE	0.710965
ATF3	RFTN1	41	dbcorrdb__ATF3__ENCSR000BNU_1__m1	4.14	TRUE	0.142721
ATF3	RGS2	102	dbcorrdb__ATF3__ENCSR000BNU_1__m1	4.14	TRUE	0.355157
ATF3	RHOQ	150	dbcorrdb__ATF3__ENCSR000BNU_1__m1	4.14	TRUE	0.298517
ATF3	RIN2	156	dbcorrdb__ATF3__ENCSR000BNU_1__m1	4.14	TRUE	0.443297
ATF3	RIPK1	104	dbcorrdb__ATF3__ENCSR000BNU_1__m1	4.14	TRUE	0.0493972
ATF3	RNF13	21	dbcorrdb__ATF3__ENCSR000BNU_1__m1	4.14	TRUE	0.296968
ATF3	RNF152	169	dbcorrdb__ATF3__ENCSR000BNU_1__m1	4.14	TRUE	0.12768
ATF3	RNF166	25	dbcorrdb__ATF3__ENCSR000BNU_1__m1	4.14	TRUE	0.100045
ATF3	RPH3A	179	dbcorrdb__ATF3__ENCSR000BNU_1__m1	4.14	TRUE	0.0783268
ATF3	RUNX1	236	dbcorrdb__ATF3__ENCSR000BNU_1__m1	4.14	TRUE	0.0493442
ATF3	S100A10	169	dbcorrdb__ATF3__ENCSR000BNU_1__m1	4.14	TRUE	0.477873
ATF3	SAMD4A	150	dbcorrdb__ATF3__ENCSR000BNU_1__m1	4.14	TRUE	0.0642137
ATF3	SAMD8	133	dbcorrdb__ATF3__ENCSR000BNU_1__m1	4.14	TRUE	0.105914
ATF3	SASH1	112	dbcorrdb__ATF3__ENCSR000BNU_1__m1	4.14	TRUE	0.146039
ATF3	SDCBP	188	dbcorrdb__ATF3__ENCSR000BNU_1__m1	4.14	TRUE	0.100044
ATF3	SDCBP2	209	dbcorrdb__ATF3__ENCSR000BNU_1__m1	4.14	TRUE	0.770968
ATF3	SEMA4A	84	dbcorrdb__ATF3__ENCSR000BNU_1__m1	4.14	TRUE	0.363108
ATF3	SERPINA1	163	dbcorrdb__ATF3__ENCSR000BNU_1__m1	4.14	TRUE	0.299475
ATF3	SERPINB1	76	dbcorrdb__ATF3__ENCSR000BNU_1__m1	4.14	TRUE	0.0667565
ATF3	SETD7	194	dbcorrdb__ATF3__ENCSR000BNU_1__m1	4.14	TRUE	0.331817
ATF3	SFXN5	173	dbcorrdb__ATF3__ENCSR000BNU_1__m1	4.14	TRUE	0.0390152
ATF3	SGIP1	110	dbcorrdb__ATF3__ENCSR000BNU_1__m1	4.14	TRUE	0.0246436
ATF3	SGMS2	244	dbcorrdb__ATF3__ENCSR000BNU_1__m1	4.14	TRUE	0.0598697
ATF3	SH2B3	215	dbcorrdb__ATF3__ENCSR000BNU_1__m1	4.14	TRUE	0.398165
ATF3	SH3BP1	124	dbcorrdb__ATF3__ENCSR000BNU_1__m1	4.14	TRUE	0.153535
ATF3	SH3BP4	109	dbcorrdb__ATF3__ENCSR000BNU_1__m1	4.14	TRUE	0.0250932
ATF3	SH3BP5	105	dbcorrdb__ATF3__ENCSR000BNU_1__m1	4.14	TRUE	0.120971
ATF3	SHB	132	dbcorrdb__ATF3__ENCSR000BNU_1__m1	4.14	TRUE	0.814839
ATF3	SHROOM1	71	dbcorrdb__ATF3__ENCSR000BNU_1__m1	4.14	TRUE	0.106109
ATF3	SIPA1L1	169	dbcorrdb__ATF3__ENCSR000BNU_1__m1	4.14	TRUE	0.433387
ATF3	SIRPB1	56	dbcorrdb__ATF3__ENCSR000BNU_1__m1	4.14	TRUE	0.145799
ATF3	SLC11A1	150	dbcorrdb__ATF3__ENCSR000BNU_1__m1	4.14	TRUE	0.0580491
ATF3	SLC16A3	61	dbcorrdb__ATF3__ENCSR000BNU_1__m1	4.14	TRUE	0.295821
ATF3	SLC17A5	12	dbcorrdb__ATF3__ENCSR000BNU_1__m1	4.14	TRUE	0.24799
ATF3	SLC1A2	44	dbcorrdb__ATF3__ENCSR000BNU_1__m1	4.14	TRUE	0.508389
ATF3	SLC1A4	179	dbcorrdb__ATF3__ENCSR000BNU_1__m1	4.14	TRUE	0.171021
ATF3	SLC25A19	94	dbcorrdb__ATF3__ENCSR000BNU_1__m1	4.14	TRUE	0.0277979
ATF3	SLC25A28	36	dbcorrdb__ATF3__ENCSR000BNU_1__m1	4.14	TRUE	0.109976
ATF3	SLC31A2	36	dbcorrdb__ATF3__ENCSR000BNU_1__m1	4.14	TRUE	0.0456512
ATF3	SLC43A2	11	dbcorrdb__ATF3__ENCSR000BNU_1__m1	4.14	TRUE	0.254197
ATF3	SLC6A6	17	dbcorrdb__ATF3__ENCSR000BNU_1__m1	4.14	TRUE	0.0726362
ATF3	SLC7A7	38	dbcorrdb__ATF3__ENCSR000BNU_1__m1	4.14	TRUE	0.312986
ATF3	SLC9A1	181	dbcorrdb__ATF3__ENCSR000BNU_1__m1	4.14	TRUE	0.0514089
ATF3	SLC9A8	101	dbcorrdb__ATF3__ENCSR000BNU_1__m1	4.14	TRUE	0.546964
ATF3	SLFN12	4	dbcorrdb__ATF3__ENCSR000BNU_1__m1	4.14	TRUE	0.0840453
ATF3	SNAI1	25	dbcorrdb__ATF3__ENCSR000BNU_1__m1	4.14	TRUE	0.961606
ATF3	SNX18	17	dbcorrdb__ATF3__ENCSR000BNU_1__m1	4.14	TRUE	0.298341
ATF3	SOCS3	93	dbcorrdb__ATF3__ENCSR000BNU_1__m1	4.14	TRUE	0.123554
ATF3	SOCS6	171	dbcorrdb__ATF3__ENCSR000BNU_1__m1	4.14	TRUE	0.0802249
ATF3	SPAG4	39	dbcorrdb__ATF3__ENCSR000BNU_1__m1	4.14	TRUE	0.165867
ATF3	SPAG9	118	dbcorrdb__ATF3__ENCSR000BNU_1__m1	4.14	TRUE	0.427413
ATF3	SPG21	105	dbcorrdb__ATF3__ENCSR000BNU_1__m1	4.14	TRUE	0.187147
ATF3	SPINT1	155	dbcorrdb__ATF3__ENCSR000BNU_1__m1	4.14	TRUE	0.118357
ATF3	SSH1	317	dbcorrdb__ATF3__ENCSR000BNU_1__m1	4.14	TRUE	2.35495
ATF3	ST14	138	dbcorrdb__ATF3__ENCSR000BNU_1__m1	4.14	TRUE	0.0953225
ATF3	ST3GAL6	151	dbcorrdb__ATF3__ENCSR000BNU_1__m1	4.14	TRUE	0.254602
ATF3	ST6GALNAC2	97	dbcorrdb__ATF3__ENCSR000BNU_1__m1	4.14	TRUE	0.0684425
ATF3	STARD3NL	197	dbcorrdb__ATF3__ENCSR000BNU_1__m1	4.14	TRUE	0.0372768
ATF3	STARD8	171	dbcorrdb__ATF3__ENCSR000BNU_1__m1	4.14	TRUE	0.412926
ATF3	STK40	218	dbcorrdb__ATF3__ENCSR000BNU_1__m1	4.14	TRUE	0.561366
ATF3	STX11	196	dbcorrdb__ATF3__ENCSR000BNU_1__m1	4.14	TRUE	1.22733
ATF3	STX3	197	dbcorrdb__ATF3__ENCSR000BNU_1__m1	4.14	TRUE	0.902694
ATF3	TACC1	197	dbcorrdb__ATF3__ENCSR000BNU_1__m1	4.14	TRUE	0.041581
ATF3	TBXAS1	95	dbcorrdb__ATF3__ENCSR000BNU_1__m1	4.14	TRUE	0.0162447
ATF3	TDRD9	39	dbcorrdb__ATF3__ENCSR000BNU_1__m1	4.14	TRUE	0.108179
ATF3	TES	190	dbcorrdb__ATF3__ENCSR000BNU_1__m1	4.14	TRUE	0.079664
ATF3	TET2	179	dbcorrdb__ATF3__ENCSR000BNU_1__m1	4.14	TRUE	0.881018
ATF3	TFE3	150	dbcorrdb__ATF3__ENCSR000BNU_1__m1	4.14	TRUE	0.265602
ATF3	TGIF1	201	dbcorrdb__ATF3__ENCSR000BNU_1__m1	4.14	TRUE	0.304409
ATF3	TICAM2	102	dbcorrdb__ATF3__ENCSR000BNU_1__m1	4.14	TRUE	0.0746278
ATF3	TIMP2	175	dbcorrdb__ATF3__ENCSR000BNU_1__m1	4.14	TRUE	0.222623
ATF3	TLR2	148	dbcorrdb__ATF3__ENCSR000BNU_1__m1	4.14	TRUE	1.01759
ATF3	TLR4	37	dbcorrdb__ATF3__ENCSR000BNU_1__m1	4.14	TRUE	0.0854203
ATF3	TMBIM6	24	dbcorrdb__ATF3__ENCSR000BNU_1__m1	4.14	TRUE	0.0961311
ATF3	TMEM104	37	dbcorrdb__ATF3__ENCSR000BNU_1__m1	4.14	TRUE	0.327093
ATF3	TMEM127	109	dbcorrdb__ATF3__ENCSR000BNU_1__m1	4.14	TRUE	0.207412
ATF3	TMEM154	170	dbcorrdb__ATF3__ENCSR000BNU_1__m1	4.14	TRUE	0.132374
ATF3	TMEM205	36	dbcorrdb__ATF3__ENCSR000BNU_1__m1	4.14	TRUE	0.134678
ATF3	TMEM30A	64	dbcorrdb__ATF3__ENCSR000BNU_1__m1	4.14	TRUE	0.0520746
ATF3	TMEM8B	48	dbcorrdb__ATF3__ENCSR000BNU_1__m1	4.14	TRUE	0.0945956
ATF3	TMTC2	21	dbcorrdb__ATF3__ENCSR000BNU_1__m1	4.14	TRUE	0.35528
ATF3	TNFRSF10B	99	dbcorrdb__ATF3__ENCSR000BNU_1__m1	4.14	TRUE	0.0388585
ATF3	TNFRSF1A	160	dbcorrdb__ATF3__ENCSR000BNU_1__m1	4.14	TRUE	0.0355571
ATF3	TNFRSF1B	133	dbcorrdb__ATF3__ENCSR000BNU_1__m1	4.14	TRUE	0.417625
ATF3	TNK2	139	dbcorrdb__ATF3__ENCSR000BNU_1__m1	4.14	TRUE	0.358291
ATF3	TP53BP2	13	dbcorrdb__ATF3__ENCSR000BNU_1__m1	4.14	TRUE	0.0718945
ATF3	TP53INP2	126	dbcorrdb__ATF3__ENCSR000BNU_1__m1	4.14	TRUE	0.429138
ATF3	TPCN1	110	dbcorrdb__ATF3__ENCSR000BNU_1__m1	4.14	TRUE	0.0194411
ATF3	TPP1	112	dbcorrdb__ATF3__ENCSR000BNU_1__m1	4.14	TRUE	0.255238
ATF3	TRIM25	104	dbcorrdb__ATF3__ENCSR000BNU_1__m1	4.14	TRUE	0.155885
ATF3	TRPM3	160	dbcorrdb__ATF3__ENCSR000BNU_1__m1	4.14	TRUE	0.023278
ATF3	TRPS1	136	dbcorrdb__ATF3__ENCSR000BNU_1__m1	4.14	TRUE	0.333802
ATF3	TSPAN4	95	dbcorrdb__ATF3__ENCSR000BNU_1__m1	4.14	TRUE	0.0748489
ATF3	TSPO	198	dbcorrdb__ATF3__ENCSR000BNU_1__m1	4.14	TRUE	0.521499
ATF3	UBE2E2	23	dbcorrdb__ATF3__ENCSR000BNU_1__m1	4.14	TRUE	0.216339
ATF3	ULK1	93	dbcorrdb__ATF3__ENCSR000BNU_1__m1	4.14	TRUE	0.13303
ATF3	UPP1	246	dbcorrdb__ATF3__ENCSR000BNU_1__m1	4.14	TRUE	0.0725424
ATF3	UTRN	175	dbcorrdb__ATF3__ENCSR000BNU_1__m1	4.14	TRUE	0.0508674
ATF3	VAMP5	69	dbcorrdb__ATF3__ENCSR000BNU_1__m1	4.14	TRUE	0.0995999
ATF3	VASP	148	dbcorrdb__ATF3__ENCSR000BNU_1__m1	4.14	TRUE	0.0704876
ATF3	VIM	179	dbcorrdb__ATF3__ENCSR000BNU_1__m1	4.14	TRUE	0.732128
ATF3	VPS37C	194	dbcorrdb__ATF3__ENCSR000BNU_1__m1	4.14	TRUE	0.14889
ATF3	WARS	139	dbcorrdb__ATF3__ENCSR000BNU_1__m1	4.14	TRUE	0.141605
ATF3	ZBTB43	178	dbcorrdb__ATF3__ENCSR000BNU_1__m1	4.14	TRUE	0.572079
ATF3	ZCCHC2	106	dbcorrdb__ATF3__ENCSR000BNU_1__m1	4.14	TRUE	0.0875199
ATF3	ZDHHC1	154	dbcorrdb__ATF3__ENCSR000BNU_1__m1	4.14	TRUE	0.0946774
ATF3	ZFC3H1	78	dbcorrdb__ATF3__ENCSR000BNU_1__m1	4.14	TRUE	0.202002
ATF3	ZFP36	185	dbcorrdb__ATF3__ENCSR000BNU_1__m1	4.14	TRUE	0.264116
ATF3	ZFP36L1	57	dbcorrdb__ATF3__ENCSR000BNU_1__m1	4.14	TRUE	0.105851
ATF3	ZGLP1	87	dbcorrdb__ATF3__ENCSR000BNU_1__m1	4.14	TRUE	0.403806
ATF3	ZNF395	168	dbcorrdb__ATF3__ENCSR000BNU_1__m1	4.14	TRUE	0.0722485
ATF3	ZNF438	188	dbcorrdb__ATF3__ENCSR000BNU_1__m1	4.14	TRUE	0.169525
ATF3	ZNF703	127	dbcorrdb__ATF3__ENCSR000BNU_1__m1	4.14	TRUE	0.0277757
ATF3	ZNF710	210	dbcorrdb__ATF3__ENCSR000BNU_1__m1	4.14	TRUE	0.666845
ATF3	ZNF787	20	dbcorrdb__ATF3__ENCSR000BNU_1__m1	4.14	TRUE	0.142608
ATF3	ZYX	133	dbcorrdb__ATF3__ENCSR000BNU_1__m1	4.14	TRUE	0.461228
ATF3	BNIP3L	45	dbcorrdb__ATF3__ENCSR000BNU_1__m1	4.06	TRUE	0.00255326
ATF3	LGALS3	87	dbcorrdb__ATF3__ENCSR000BNU_1__m1	4.06	TRUE	0.00322004
ATF3	MMP9	84	dbcorrdb__ATF3__ENCSR000BNU_1__m1	4.06	TRUE	0.00138334
ATF3	TPT1	9	dbcorrdb__ATF3__ENCSR000BNU_1__m1	4.06	TRUE	0.00350463
ATF3	ASPHD2	22	dbcorrdb__MYC__ENCSR000DOM_1__m2	3.96	FALSE	0.0918702
ATF3	ATP13A3	39	dbcorrdb__MYC__ENCSR000DOM_1__m2	3.96	FALSE	0.0561159
ATF3	B3GNTL1	34	dbcorrdb__MYC__ENCSR000DOM_1__m2	3.96	FALSE	0.102923
ATF3	C5AR1	20	dbcorrdb__MYC__ENCSR000DOM_1__m2	3.96	FALSE	0.0295365
ATF3	CALHM2	8	dbcorrdb__MYC__ENCSR000DOM_1__m2	3.96	FALSE	0.108908
ATF3	CAPNS1	89	dbcorrdb__MYC__ENCSR000DOM_1__m2	3.96	FALSE	0.0584426
ATF3	CD68	90	dbcorrdb__MYC__ENCSR000DOM_1__m2	3.96	FALSE	0.0214316
ATF3	CREBBP	56	dbcorrdb__MYC__ENCSR000DOM_1__m2	3.96	FALSE	0.0801132
ATF3	CYP27A1	71	dbcorrdb__MYC__ENCSR000DOM_1__m2	3.96	FALSE	0.501344
ATF3	DNASE2	8	dbcorrdb__MYC__ENCSR000DOM_1__m2	3.96	FALSE	0.0218318
ATF3	FAM20C	65	dbcorrdb__MYC__ENCSR000DOM_1__m2	3.96	FALSE	0.300748
ATF3	GCH1	18	dbcorrdb__MYC__ENCSR000DOM_1__m2	3.96	FALSE	0.362002
ATF3	GNA12	56	dbcorrdb__MYC__ENCSR000DOM_1__m2	3.96	FALSE	0.061613
ATF3	GNAT2	85	dbcorrdb__MYC__ENCSR000DOM_1__m2	3.96	FALSE	0.0774507
ATF3	HSPB1	57	dbcorrdb__MYC__ENCSR000DOM_1__m2	3.96	FALSE	0.00607525
ATF3	IRAK3	48	dbcorrdb__MYC__ENCSR000DOM_1__m2	3.96	FALSE	0.377938
ATF3	IRF2BP2	31	dbcorrdb__MYC__ENCSR000DOM_1__m2	3.96	FALSE	0.0783639
ATF3	LRRC25	41	dbcorrdb__MYC__ENCSR000DOM_1__m2	3.96	FALSE	0.107076
ATF3	MAPKAPK2	53	dbcorrdb__MYC__ENCSR000DOM_1__m2	3.96	FALSE	0.174256
ATF3	MPEG1	55	dbcorrdb__MYC__ENCSR000DOM_1__m2	3.96	FALSE	0.589618
ATF3	PADI2	41	dbcorrdb__MYC__ENCSR000DOM_1__m2	3.96	FALSE	0.098447
ATF3	PIWIL4	21	dbcorrdb__MYC__ENCSR000DOM_1__m2	3.96	FALSE	0.109169
ATF3	RNF170	60	dbcorrdb__MYC__ENCSR000DOM_1__m2	3.96	FALSE	0.0714622
ATF3	RRAGD	27	dbcorrdb__MYC__ENCSR000DOM_1__m2	3.96	FALSE	0.172261
ATF3	RRM2B	10	dbcorrdb__MYC__ENCSR000DOM_1__m2	3.96	FALSE	0.506639
ATF3	SLC2A9	15	dbcorrdb__MYC__ENCSR000DOM_1__m2	3.96	FALSE	0.359503
ATF3	TATDN2	10	dbcorrdb__MYC__ENCSR000DOM_1__m2	3.96	FALSE	0.032876
ATF3	TBC1D12	9	dbcorrdb__MYC__ENCSR000DOM_1__m2	3.96	FALSE	1.55887
ATF3	CATSPER1	3	dbcorrdb__CEBPD__ENCSR000BQJ_1__m1	3.92	FALSE	0.113586
ATF3	DOCK2	3	dbcorrdb__CEBPD__ENCSR000BQJ_1__m1	3.92	FALSE	0.327009
ATF3	ELOVL7	43	dbcorrdb__CEBPD__ENCSR000BQJ_1__m1	3.92	FALSE	0.240449
ATF3	P2RX4	10	dbcorrdb__CEBPD__ENCSR000BQJ_1__m1	3.92	FALSE	0.172274
ATF3	PLB1	3	dbcorrdb__CEBPD__ENCSR000BQJ_1__m1	3.92	FALSE	0.790143
ATF3	PRAM1	8	dbcorrdb__CEBPD__ENCSR000BQJ_1__m1	3.92	FALSE	0.0969733
ATF3	PYCARD	24	dbcorrdb__eGFP-FOS__ENCSR000DKB_1__m1	3.92	FALSE	0.249352
ATF3	RNF141	4	dbcorrdb__CEBPD__ENCSR000BQJ_1__m1	3.92	FALSE	0.0669865
ATF3	SLC27A4	7	dbcorrdb__CEBPD__ENCSR000BQJ_1__m1	3.92	FALSE	0.163511
ATF3	SLC9A9	28	dbcorrdb__CEBPD__ENCSR000BQJ_1__m1	3.92	FALSE	0.314168
ATF3	TBC1D2	3	dbcorrdb__CEBPD__ENCSR000BQJ_1__m1	3.92	FALSE	0.474977
ATF3	TKT	3	dbcorrdb__CEBPD__ENCSR000BQJ_1__m1	3.92	FALSE	0.0769446
ATF3	CXCL2	191	homer__DATGASTCATHN_Atf3	3.91	TRUE	1.22328
ATF3	2024-12-01	122	dbcorrdb__ATF3__ENCSR000BPS_1__m4	3.91	TRUE	0.15351
ATF3	FLNA	71	dbcorrdb__ATF3__ENCSR000BPS_1__m4	3.91	TRUE	0.159505
ATF3	GABARAPL1	226	homer__DATGASTCATHN_Atf3	3.91	TRUE	2.64596
ATF3	ICAM1	10	dbcorrdb__ATF3__ENCSR000BPS_1__m4	3.91	TRUE	1.32838
ATF3	IRS2	81	dbcorrdb__ATF3__ENCSR000BPS_1__m4	3.91	TRUE	0.322615
ATF3	KLF6	170	dbcorrdb__ATF3__ENCSR000BPS_1__m4	3.91	TRUE	0.891507
ATF3	MAML3	14	dbcorrdb__ATF3__ENCSR000BPS_1__m4	3.91	TRUE	0.205163
ATF3	NRIP3	110	homer__DATGASTCATHN_Atf3	3.91	TRUE	1.11348
ATF3	PHLDB1	249	homer__DATGASTCATHN_Atf3	3.91	TRUE	1.04582
ATF3	PID1	130	homer__DATGASTCATHN_Atf3	3.91	TRUE	1.97043
ATF3	PNPLA8	133	dbcorrdb__ATF3__ENCSR000BPS_1__m4	3.91	TRUE	0.661655
ATF3	RAB11FIP1	203	homer__DATGASTCATHN_Atf3	3.91	TRUE	0.888678
ATF3	RAPGEF1	181	dbcorrdb__ATF3__ENCSR000BPS_1__m4	3.91	TRUE	0.352642
ATF3	RNF44	73	dbcorrdb__ATF3__ENCSR000BPS_1__m4	3.91	TRUE	0.14073
ATF3	RSPH3	172	homer__DATGASTCATHN_Atf3	3.91	TRUE	1.84177
ATF3	RTN1	95	homer__DATGASTCATHN_Atf3	3.91	TRUE	1.46065
ATF3	RXRA	43	dbcorrdb__ATF3__ENCSR000BPS_1__m4	3.91	TRUE	0.365338
ATF3	SEC24D	165	homer__DATGASTCATHN_Atf3	3.91	TRUE	0.728306
ATF3	SIRPA	49	dbcorrdb__ATF3__ENCSR000BPS_1__m4	3.91	TRUE	0.996995
ATF3	SLC22A18	80	homer__DATGASTCATHN_Atf3	3.91	TRUE	1.1803
ATF3	SLCO3A1	88	dbcorrdb__ATF3__ENCSR000BPS_1__m4	3.91	TRUE	0.735022
ATF3	THBS1	196	homer__DATGASTCATHN_Atf3	3.91	TRUE	1.78068
ATF3	TMEM71	34	dbcorrdb__ATF3__ENCSR000BPS_1__m4	3.91	TRUE	0.109888
ATF3	TPRG1	142	dbcorrdb__ATF3__ENCSR000BPS_1__m4	3.91	TRUE	0.4091
ATF3	TREM1	29	homer__DATGASTCATHN_Atf3	3.91	TRUE	0.882532
ATF3	TTYH3	242	homer__DATGASTCATHN_Atf3	3.91	TRUE	0.608535
ATF3	UBL3	82	dbcorrdb__ATF3__ENCSR000BPS_1__m4	3.91	TRUE	0.0517302
ATF3	ZMIZ1	167	dbcorrdb__ATF3__ENCSR000BPS_1__m4	3.91	TRUE	0.574718
ATF3	ARHGAP31	10	hocomoco__BACH2_MOUSE.H11MO.0.A	3.9	FALSE	1.85976
ATF3	STK24	32	cisbp__M4623	3.88	FALSE	0.201662
ATF3	CYP1B1	5	taipale_cyt_meth__JDP2_NRTGASTCAYN_FL_meth	3.84	FALSE	0.583451
ATF3	ZNF267	11	taipale_cyt_meth__JDP2_NRTGASTCAYN_FL_meth	3.84	FALSE	1.90881
ATF3	BID	19	dbcorrdb__JUN__ENCSR000EZT_1__m1	3.83	FALSE	0.580087
ATF3	EDEM1	32	dbcorrdb__JUN__ENCSR000EZT_1__m1	3.83	FALSE	0.138806
ATF3	ETHE1	8	dbcorrdb__JUN__ENCSR000EZT_1__m1	3.83	FALSE	0.0193662
ATF3	HK2	6	dbcorrdb__JUN__ENCSR000EZT_1__m1	3.83	FALSE	0.0856099
ATF3	HLA-DPA1	7	dbcorrdb__JUN__ENCSR000EZT_1__m1	3.83	FALSE	0.0829051
ATF3	IER5	16	dbcorrdb__JUN__ENCSR000EZT_1__m1	3.83	FALSE	0.0370271
ATF3	PIK3R6	14	dbcorrdb__JUN__ENCSR000EZT_1__m1	3.83	FALSE	0.0390285
ATF3	TBC1D16	10	dbcorrdb__JUN__ENCSR000EZT_1__m1	3.83	FALSE	0.128401
ATF3	UBE2D1	35	dbcorrdb__JUN__ENCSR000EZT_1__m1	3.83	FALSE	0.457615
ATF3	VAV2	24	dbcorrdb__JUN__ENCSR000EZT_1__m1	3.83	FALSE	0.0527835
ATF3	CD93	27	yetfasco__YIL056W_2091	3.79	FALSE	0.985975
ATF3	SLC15A3	26	yetfasco__YIL056W_2091	3.79	FALSE	2.29028
ATF3	CARD6	18	hocomoco__FOSB_HUMAN.H11MO.0.A	3.78	FALSE	0.138328
ATF3	CD163	3	transfac_pro__M08929	3.78	FALSE	2.85825
ATF3	CD83	30	hocomoco__FOSB_HUMAN.H11MO.0.A	3.78	FALSE	0.0876631
ATF3	CRTAP	33	hocomoco__FOSB_HUMAN.H11MO.0.A	3.78	FALSE	0.394657
ATF3	CST3	6	hocomoco__FOSB_HUMAN.H11MO.0.A	3.78	FALSE	0.320144
ATF3	CXorf40A	23	hocomoco__FOSB_HUMAN.H11MO.0.A	3.78	FALSE	0.460806
ATF3	DDX60L	20	hocomoco__FOSB_HUMAN.H11MO.0.A	3.78	FALSE	0.264925
ATF3	DNAI2	24	hocomoco__FOSB_HUMAN.H11MO.0.A	3.78	FALSE	0.152204
ATF3	FCGR1A	3	transfac_pro__M08929	3.78	FALSE	0.93774
ATF3	FHAD1	15	hocomoco__FOSB_HUMAN.H11MO.0.A	3.78	FALSE	0.560861
ATF3	GNG10	5	hocomoco__FOSB_HUMAN.H11MO.0.A	3.78	FALSE	0.153888
ATF3	HLA-DRB5	6	transfac_pro__M08929	3.78	FALSE	0.802363
ATF3	KHDRBS3	16	hocomoco__FOSB_HUMAN.H11MO.0.A	3.78	FALSE	0.0748936
ATF3	PAPSS2	18	hocomoco__FOSB_HUMAN.H11MO.0.A	3.78	FALSE	0.0131599
ATF3	PDE7B	23	hocomoco__FOSB_HUMAN.H11MO.0.A	3.78	FALSE	0.104236
ATF3	PREX1	44	hocomoco__FOSB_HUMAN.H11MO.0.A	3.78	FALSE	0.0512204
ATF3	RAP2B	53	hocomoco__FOSB_HUMAN.H11MO.0.A	3.78	FALSE	0.0360252
ATF3	RASGRP4	10	hocomoco__FOSB_HUMAN.H11MO.0.A	3.78	FALSE	0.42691
ATF3	RHOA	4	hocomoco__FOSB_HUMAN.H11MO.0.A	3.78	FALSE	0.159386
ATF3	RPS6KA4	105	hocomoco__FOSB_HUMAN.H11MO.0.A	3.78	FALSE	0.0994278
ATF3	SERP1	45	hocomoco__FOSB_HUMAN.H11MO.0.A	3.78	FALSE	0.138267
ATF3	TAGAP	31	hocomoco__FOSB_HUMAN.H11MO.0.A	3.78	FALSE	0.371459
ATF3	TEX14	6	transfac_pro__M08929	3.78	FALSE	2.11052
ATF3	ERC1	41	transfac_pro__M00926	3.77	FALSE	0.0193154
ATF3	TMEM144	26	transfac_pro__M00926	3.77	FALSE	0.0358017
ATF3	ZNF185	29	transfac_pro__M00926	3.77	FALSE	0.127829
ATF3	SRGN	22	cisbp__M6317	3.76	FALSE	0.633522
ATF3	ARHGEF40	14	dbcorrdb__JUN__ENCSR000EFS_1__m1	3.73	FALSE	0.985017
ATF3	CDS1	14	dbcorrdb__STAT3__ENCSR000EDC_1__m1	3.7	FALSE	0.0993572
ATF3	CFP	42	dbcorrdb__STAT3__ENCSR000EDC_1__m1	3.7	FALSE	0.47167
ATF3	S100A12	8	dbcorrdb__STAT3__ENCSR000EDC_1__m1	3.7	FALSE	0.00414536
ATF3	SLC12A7	22	dbcorrdb__STAT3__ENCSR000EDC_1__m1	3.7	FALSE	0.0723876
ATF3	SLK	33	dbcorrdb__STAT3__ENCSR000EDC_1__m1	3.7	FALSE	0.0110593
ATF3	TRDMT1	29	dbcorrdb__STAT3__ENCSR000EDC_1__m1	3.7	FALSE	0.0574165
ATF3	USP12	28	dbcorrdb__STAT3__ENCSR000EDC_1__m1	3.7	FALSE	0.083625
ATF3	FCGR2B	2	dbcorrdb__JUN__ENCSR000EGH_1__m1	3.67	FALSE	0.0707648
ATF3	SYK	8	dbcorrdb__JUN__ENCSR000EGH_1__m1	3.67	FALSE	0.116881
ATF3	AATK	10	transfac_pro__M00801	3.66	TRUE	1.86086
ATF3	MAGIX	7	dbcorrdb__JUN__ENCSR000EZW_1__m1	3.66	FALSE	0.0177964
ATF3	RAB3D	13	dbcorrdb__JUN__ENCSR000EFS_1__m1	3.66	FALSE	0.0765278
ATF3	SFXN3	1	transfac_pro__M00801	3.66	TRUE	1.53825
ATF3	SRA1	2	dbcorrdb__JUN__ENCSR000EZW_1__m1	3.66	FALSE	0.134148
ATF3	ZNF385A	15	dbcorrdb__JUN__ENCSR000EFS_1__m1	3.66	FALSE	0.292733
ATF3	ASGR2	9	cisbp__M6158	3.63	FALSE	1.01962
ATF3	PTPRE	12	cisbp__M6158	3.63	FALSE	2.92778
ATF3	CSTA	7	dbcorrdb__FOS__ENCSR000DOO_1__m1	3.62	FALSE	0.448299
ATF3	ERP44	6	dbcorrdb__FOS__ENCSR000DOO_1__m1	3.62	FALSE	0.0452151
ATF3	RIT1	10	dbcorrdb__FOS__ENCSR000DOO_1__m1	3.62	FALSE	0.352856
ATF3	RNF122	6	dbcorrdb__FOS__ENCSR000DOO_1__m1	3.62	FALSE	0.108206
ATF3	TXLNB	26	dbcorrdb__FOS__ENCSR000DOO_1__m1	3.62	FALSE	0.0675389
ATF3	BLVRA	10	hocomoco__JUND_MOUSE.H11MO.0.A	3.61	FALSE	0.0129126
ATF3	CSF3R	66	hocomoco__ATF3_MOUSE.H11MO.0.A	3.61	TRUE	1.34955
ATF3	GSTP1	10	hocomoco__JUND_MOUSE.H11MO.0.A	3.61	FALSE	0.0136365
ATF3	KCNQ1	3	hocomoco__JUND_MOUSE.H11MO.0.A	3.61	FALSE	0.0828543
ATF3	LIPN	125	hocomoco__ATF3_MOUSE.H11MO.0.A	3.61	TRUE	0.886674
ATF3	MBP	66	hocomoco__ATF3_MOUSE.H11MO.0.A	3.61	TRUE	0.816926
ATF3	NUDT14	11	hocomoco__JUND_MOUSE.H11MO.0.A	3.61	FALSE	0.0668989
ATF3	PFKFB4	14	hocomoco__JUND_MOUSE.H11MO.0.A	3.61	FALSE	0.16305
ATF3	PMAIP1	32	hocomoco__JUND_MOUSE.H11MO.0.A	3.61	FALSE	0.582222
ATF3	SLC37A2	95	hocomoco__ATF3_MOUSE.H11MO.0.A	3.61	TRUE	2.07203
ATF3	THAP9	10	hocomoco__JUND_MOUSE.H11MO.0.A	3.61	FALSE	0.18525
ATF3	WIPI1	4	hocomoco__JUND_MOUSE.H11MO.0.A	3.61	FALSE	0.0295316
ATF3	ABCB9	11	transfac_public__M00174	3.6	FALSE	0.0469925
ATF3	ANKS1A	7	transfac_public__M00174	3.6	FALSE	0.0452169
ATF3	HPS3	1	transfac_public__M00174	3.6	FALSE	0.083662
ATF3	HSPA13	18	transfac_public__M00174	3.6	FALSE	0.283505
ATF3	SGPL1	16	transfac_public__M00174	3.6	FALSE	0.132232
ATF3	SRGAP1	7	transfac_public__M00174	3.6	FALSE	0.169818
ATF3	UBTD2	10	transfac_public__M00174	3.6	FALSE	0.326923
ATF3	ATP6V0B	6	cisbp__M0344	3.58	FALSE	0.0397489
ATF3	GSTO1	6	cisbp__M0344	3.58	FALSE	0.0193366
ATF3	MFSD1	12	cisbp__M0344	3.58	FALSE	0.0601128
ATF3	NCF2	9	cisbp__M0344	3.58	FALSE	0.477362
ATF3	OSBPL11	6	cisbp__M0344	3.58	FALSE	0.194568
ATF3	SLC25A13	7	cisbp__M0344	3.58	FALSE	0.112347
ATF3	TNFRSF17	21	cisbp__M0344	3.58	FALSE	0.0352886
ATF3	UBE2R2	8	cisbp__M0344	3.58	FALSE	0.043148
ATF3	WDFY3	21	cisbp__M0344	3.58	FALSE	0.343076
ATF3	ANKRD42	8	neph__UW.Motif.0001	3.56	FALSE	0.0383231
ATF3	C19orf38	8	neph__UW.Motif.0001	3.56	FALSE	0.128807
ATF3	CTH	10	hocomoco__JUNB_MOUSE.H11MO.0.A	3.56	FALSE	0.0332133
ATF3	EVI2A	6	neph__UW.Motif.0001	3.56	FALSE	0.658454
ATF3	NPC2	8	neph__UW.Motif.0001	3.56	FALSE	0.65977
ATF3	RALA	8	hocomoco__JUNB_MOUSE.H11MO.0.A	3.56	FALSE	0.0398381
ATF3	SORT1	16	neph__UW.Motif.0001	3.56	FALSE	0.026369
ATF3	TAF13	9	neph__UW.Motif.0001	3.56	FALSE	0.0615206
ATF3	AHRR	4	transfac_pro__M03538	3.54	FALSE	0.553443
ATF3	CCDC122	2	transfac_pro__M03538	3.54	FALSE	0.697303
ATF3	CYSLTR1	17	transfac_pro__M03538	3.54	FALSE	0.0926241
ATF3	IFI27L2	4	transfac_pro__M03538	3.54	FALSE	0.375866
ATF3	RBP7	7	transfac_pro__M03538	3.54	FALSE	0.0488067
ATF3	THBD	17	transfac_pro__M03538	3.54	FALSE	0.485921
ATF3	AP2S1	13	dbcorrdb__CEBPD__ENCSR000BQJ_1__m1	3.53	FALSE	0.0657638
ATF3	CD302	4	dbcorrdb__CEBPD__ENCSR000BQJ_1__m1	3.53	FALSE	0.306873
ATF3	GPR107	2	dbcorrdb__CEBPD__ENCSR000BQJ_1__m1	3.53	FALSE	0.0297166
ATF3	IDH1	2	dbcorrdb__CEBPD__ENCSR000BQJ_1__m1	3.53	FALSE	0.0575266
ATF3	ABCA1	136	homer__DATGASTCATHN_Atf3	3.51	TRUE	0.363778
ATF3	ADAM15	51	homer__DATGASTCATHN_Atf3	3.51	TRUE	0.06905
ATF3	ADAM17	60	homer__DATGASTCATHN_Atf3	3.51	TRUE	0.0290619
ATF3	AKAP13	123	homer__DATGASTCATHN_Atf3	3.51	TRUE	0.0531068
ATF3	AP1S2	88	homer__DATGASTCATHN_Atf3	3.51	TRUE	0.747955
ATF3	ARHGEF11	21	homer__DATGASTCATHN_Atf3	3.51	TRUE	0.141198
ATF3	ASAH1	129	homer__DATGASTCATHN_Atf3	3.51	TRUE	0.0598445
ATF3	AVPI1	58	homer__DATGASTCATHN_Atf3	3.51	TRUE	0.100509
ATF3	BNIP2	10	homer__DATGASTCATHN_Atf3	3.51	TRUE	0.233301
ATF3	C16orf70	47	homer__DATGASTCATHN_Atf3	3.51	TRUE	0.0420323
ATF3	C1orf54	34	homer__DATGASTCATHN_Atf3	3.51	TRUE	0.0822049
ATF3	CELF6	182	homer__DATGASTCATHN_Atf3	3.51	TRUE	0.422858
ATF3	CES1	113	homer__DATGASTCATHN_Atf3	3.51	TRUE	0.00616808
ATF3	CHMP4B	127	homer__DATGASTCATHN_Atf3	3.51	TRUE	0.314171
ATF3	CITED2	101	homer__DATGASTCATHN_Atf3	3.51	TRUE	0.113081
ATF3	COTL1	167	homer__DATGASTCATHN_Atf3	3.51	TRUE	0.0345965
ATF3	CTSZ	21	homer__DATGASTCATHN_Atf3	3.51	TRUE	0.410878
ATF3	CXorf21	59	homer__DATGASTCATHN_Atf3	3.51	TRUE	0.667243
ATF3	DENND1B	82	homer__DATGASTCATHN_Atf3	3.51	TRUE	0.300994
ATF3	DIAPH2	157	homer__DATGASTCATHN_Atf3	3.51	TRUE	0.0430214
ATF3	DLGAP1	97	homer__DATGASTCATHN_Atf3	3.51	TRUE	0.593121
ATF3	DMXL2	119	homer__DATGASTCATHN_Atf3	3.51	TRUE	0.268714
ATF3	DOCK5	55	homer__DATGASTCATHN_Atf3	3.51	TRUE	0.0261096
ATF3	DUSP10	61	homer__DATGASTCATHN_Atf3	3.51	TRUE	0.0392178
ATF3	EFCAB5	186	homer__DATGASTCATHN_Atf3	3.51	TRUE	0.118543
ATF3	ENSA	62	homer__DATGASTCATHN_Atf3	3.51	TRUE	0.187147
ATF3	ETV5	105	homer__DATGASTCATHN_Atf3	3.51	TRUE	0.0462745
ATF3	EVI2B	190	homer__DATGASTCATHN_Atf3	3.51	TRUE	0.0216681
ATF3	EXTL3	125	homer__DATGASTCATHN_Atf3	3.51	TRUE	0.323557
ATF3	FAM102B	124	homer__DATGASTCATHN_Atf3	3.51	TRUE	0.701834
ATF3	FAM49A	167	homer__DATGASTCATHN_Atf3	3.51	TRUE	0.505157
ATF3	FCER1A	47	homer__DATGASTCATHN_Atf3	3.51	TRUE	0.0601879
ATF3	FCGR1B	103	homer__DATGASTCATHN_Atf3	3.51	TRUE	0.551597
ATF3	FGD4	125	homer__DATGASTCATHN_Atf3	3.51	TRUE	0.217104
ATF3	FLVCR2	111	homer__DATGASTCATHN_Atf3	3.51	TRUE	0.371187
ATF3	FNIP1	156	homer__DATGASTCATHN_Atf3	3.51	TRUE	0.0455232
ATF3	GNA13	87	homer__DATGASTCATHN_Atf3	3.51	TRUE	0.468572
ATF3	GOLM1	39	homer__DATGASTCATHN_Atf3	3.51	TRUE	0.0287621
ATF3	HAVCR2	63	homer__DATGASTCATHN_Atf3	3.51	TRUE	0.381894
ATF3	IMPAD1	106	homer__DATGASTCATHN_Atf3	3.51	TRUE	0.0351218
ATF3	IQGAP1	68	homer__DATGASTCATHN_Atf3	3.51	TRUE	0.531762
ATF3	IQSEC1	38	homer__DATGASTCATHN_Atf3	3.51	TRUE	0.0721052
ATF3	ITGAV	143	homer__DATGASTCATHN_Atf3	3.51	TRUE	0.213848
ATF3	JARID2	64	homer__DATGASTCATHN_Atf3	3.51	TRUE	0.335974
ATF3	JMJD1C	115	homer__DATGASTCATHN_Atf3	3.51	TRUE	0.0949193
ATF3	KCNMA1	101	homer__DATGASTCATHN_Atf3	3.51	TRUE	0.0383014
ATF3	KCTD7	34	homer__DATGASTCATHN_Atf3	3.51	TRUE	0.164021
ATF3	KYNU	74	homer__DATGASTCATHN_Atf3	3.51	TRUE	0.105019
ATF3	LFNG	109	homer__DATGASTCATHN_Atf3	3.51	TRUE	0.35984
ATF3	LGALS1	73	homer__DATGASTCATHN_Atf3	3.51	TRUE	0.0917367
ATF3	LST1	36	homer__DATGASTCATHN_Atf3	3.51	TRUE	0.0139992
ATF3	LTA4H	33	homer__DATGASTCATHN_Atf3	3.51	TRUE	0.054377
ATF3	MAP2K1	156	homer__DATGASTCATHN_Atf3	3.51	TRUE	0.566115
ATF3	MEF2D	90	homer__DATGASTCATHN_Atf3	3.51	TRUE	0.249751
ATF3	MGAM	86	homer__DATGASTCATHN_Atf3	3.51	TRUE	0.0750571
ATF3	MINK1	136	homer__DATGASTCATHN_Atf3	3.51	TRUE	0.0494509
ATF3	MS4A7	110	homer__DATGASTCATHN_Atf3	3.51	TRUE	0.0127816
ATF3	NEK3	79	homer__DATGASTCATHN_Atf3	3.51	TRUE	0.0566484
ATF3	NINJ2	146	homer__DATGASTCATHN_Atf3	3.51	TRUE	0.0223576
ATF3	P4HA1	28	homer__DATGASTCATHN_Atf3	3.51	TRUE	0.435457
ATF3	PARP6	57	homer__DATGASTCATHN_Atf3	3.51	TRUE	0.0476001
ATF3	PDE6A	133	homer__DATGASTCATHN_Atf3	3.51	TRUE	0.391432
ATF3	PEA15	122	homer__DATGASTCATHN_Atf3	3.51	TRUE	0.668567
ATF3	PHC2	136	homer__DATGASTCATHN_Atf3	3.51	TRUE	0.0806476
ATF3	PHF21A	106	homer__DATGASTCATHN_Atf3	3.51	TRUE	0.0145006
ATF3	PIP5K1C	20	homer__DATGASTCATHN_Atf3	3.51	TRUE	0.114523
ATF3	PLAUR	36	homer__DATGASTCATHN_Atf3	3.51	TRUE	0.202228
ATF3	PLBD2	108	homer__DATGASTCATHN_Atf3	3.51	TRUE	0.0301906
ATF3	PLEK	72	homer__DATGASTCATHN_Atf3	3.51	TRUE	0.365983
ATF3	PPM1M	58	homer__DATGASTCATHN_Atf3	3.51	TRUE	0.118331
ATF3	PRKD3	67	homer__DATGASTCATHN_Atf3	3.51	TRUE	0.173453
ATF3	PRRG4	87	homer__DATGASTCATHN_Atf3	3.51	TRUE	0.222983
ATF3	PSTPIP1	65	homer__DATGASTCATHN_Atf3	3.51	TRUE	0.21449
ATF3	PTK2B	171	homer__DATGASTCATHN_Atf3	3.51	TRUE	0.596293
ATF3	PTPN12	79	homer__DATGASTCATHN_Atf3	3.51	TRUE	0.238726
ATF3	RAB31	136	homer__DATGASTCATHN_Atf3	3.51	TRUE	0.313116
ATF3	RAB7A	73	homer__DATGASTCATHN_Atf3	3.51	TRUE	0.272227
ATF3	RASSF4	43	homer__DATGASTCATHN_Atf3	3.51	TRUE	0.380901
ATF3	RBPJ	113	homer__DATGASTCATHN_Atf3	3.51	TRUE	0.269925
ATF3	RUFY3	121	homer__DATGASTCATHN_Atf3	3.51	TRUE	0.17998
ATF3	SERPINB2	107	homer__DATGASTCATHN_Atf3	3.51	TRUE	0.200342
ATF3	SERPINB6	75	homer__DATGASTCATHN_Atf3	3.51	TRUE	0.0486945
ATF3	SERPINE1	95	homer__DATGASTCATHN_Atf3	3.51	TRUE	0.259346
ATF3	SEZ6L	92	homer__DATGASTCATHN_Atf3	3.51	TRUE	0.155456
ATF3	SIPA1L2	157	homer__DATGASTCATHN_Atf3	3.51	TRUE	0.0844965
ATF3	SLC19A1	63	homer__DATGASTCATHN_Atf3	3.51	TRUE	0.0484217
ATF3	SLC4A2	136	homer__DATGASTCATHN_Atf3	3.51	TRUE	0.121862
ATF3	SLC8A1	150	homer__DATGASTCATHN_Atf3	3.51	TRUE	0.601789
ATF3	SOD2	59	homer__DATGASTCATHN_Atf3	3.51	TRUE	0.350171
ATF3	SPTLC2	35	homer__DATGASTCATHN_Atf3	3.51	TRUE	0.0501294
ATF3	STARD10	92	homer__DATGASTCATHN_Atf3	3.51	TRUE	0.0549379
ATF3	SULT1A1	188	homer__DATGASTCATHN_Atf3	3.51	TRUE	0.247253
ATF3	TBC1D9	39	homer__DATGASTCATHN_Atf3	3.51	TRUE	0.0779636
ATF3	TLR8	66	homer__DATGASTCATHN_Atf3	3.51	TRUE	1.16747
ATF3	TNS3	66	homer__DATGASTCATHN_Atf3	3.51	TRUE	0.350216
ATF3	UBAP1	134	homer__DATGASTCATHN_Atf3	3.51	TRUE	0.0365663
ATF3	WDR25	12	homer__DATGASTCATHN_Atf3	3.51	TRUE	0.102539
ATF3	WDR37	103	homer__DATGASTCATHN_Atf3	3.51	TRUE	0.0799291
ATF3	ZC3H12C	58	homer__DATGASTCATHN_Atf3	3.51	TRUE	0.2573
ATF3	ZEB2	175	homer__DATGASTCATHN_Atf3	3.51	TRUE	0.850352
ATF3	ZFHX3	93	homer__DATGASTCATHN_Atf3	3.51	TRUE	0.915402
ATF3	ZNF668	87	homer__DATGASTCATHN_Atf3	3.51	TRUE	0.0358637
ATF3	MIER2	8	hocomoco__FOS_HUMAN.H11MO.0.A	3.5	FALSE	0.130305
ATF3	TNFSF10	8	hocomoco__FOS_HUMAN.H11MO.0.A	3.5	FALSE	0.431574
ATF3	MYOF	13	dbcorrdb__FOSL2__ENCSR000BQO_1__m1	3.49	FALSE	1.64301
ATF3	SP1	30	dbcorrdb__FOSL2__ENCSR000BQO_1__m1	3.49	FALSE	0.0350621
ATF3	CTSD	18	transfac_pro__M07265	3.46	FALSE	0.333238
ATF3	STAB1	4	transfac_pro__M07265	3.46	FALSE	0.562158
ATF3	CHSY1	14	dbcorrdb__MEF2A__ENCSR000BNV_1__m2	3.45	FALSE	0.0355599
ATF3	EPM2AIP1	2	dbcorrdb__MEF2A__ENCSR000BNV_1__m2	3.45	FALSE	0.0267124
ATF3	LILRB1	2	dbcorrdb__MEF2A__ENCSR000BNV_1__m2	3.45	FALSE	0.44514
ATF3	SUPT4H1	6	dbcorrdb__MEF2A__ENCSR000BNV_1__m2	3.45	FALSE	0.0234586
ATF3	HEXIM2	15	dbcorrdb__FOSL2__ENCSR000BHP_1__m1	3.43	FALSE	0.00938892
ATF3	RNF217	8	transfac_pro__M08922	3.43	FALSE	0.0399297
ATF3	SELPLG	4	dbcorrdb__SMARCC1__ENCSR000EDM_1__m1	3.43	FALSE	0.0341266
ATF3	UAP1L1	14	transfac_pro__M08922	3.43	FALSE	0.112937
ATF3	AGPAT2	108	dbcorrdb__ATF3__ENCSR000BPS_1__m4	3.4	TRUE	0.00826974
ATF3	ARHGDIA	111	dbcorrdb__ATF3__ENCSR000BPS_1__m4	3.4	TRUE	0.0246918
ATF3	ARID1A	10	dbcorrdb__ATF3__ENCSR000BPS_1__m4	3.4	TRUE	0.0181023
ATF3	ARID3A	86	dbcorrdb__ATF3__ENCSR000BPS_1__m4	3.4	TRUE	0.247539
ATF3	ATP2B1	53	dbcorrdb__ATF3__ENCSR000BPS_1__m4	3.4	TRUE	1.85865
ATF3	B4GALT5	35	dbcorrdb__ATF3__ENCSR000BPS_1__m4	3.4	TRUE	0.0841003
ATF3	C9orf72	42	dbcorrdb__ATF3__ENCSR000BPS_1__m4	3.4	TRUE	1.36856
ATF3	CAMKK2	16	dbcorrdb__ATF3__ENCSR000BPS_1__m4	3.4	TRUE	0.0528635
ATF3	CCDC159	10	dbcorrdb__ATF3__ENCSR000BPS_1__m4	3.4	TRUE	0.0694794
ATF3	CXCL3	14	dbcorrdb__ATF3__ENCSR000BPS_1__m4	3.4	TRUE	0.246147
ATF3	CYBB	103	dbcorrdb__ATF3__ENCSR000BPS_1__m4	3.4	TRUE	0.0771689
ATF3	DEDD	42	dbcorrdb__ATF3__ENCSR000BPS_1__m4	3.4	TRUE	0.0423663
ATF3	DLEU2	17	dbcorrdb__ATF3__ENCSR000BPS_1__m4	3.4	TRUE	0.00773313
ATF3	DPYSL2	37	dbcorrdb__ATF3__ENCSR000BPS_1__m4	3.4	TRUE	0.0194502
ATF3	DUSP28	2	dbcorrdb__ATF3__ENCSR000BPS_1__m4	3.4	TRUE	0.0425424
ATF3	DUSP6	26	dbcorrdb__ATF3__ENCSR000BPS_1__m4	3.4	TRUE	0.502803
ATF3	DYNLL2	10	transfac_pro__M07600	3.4	FALSE	0.025863
ATF3	E2F3	25	dbcorrdb__ATF3__ENCSR000BPS_1__m4	3.4	TRUE	0.0337617
ATF3	EEPD1	21	dbcorrdb__ATF3__ENCSR000BPS_1__m4	3.4	TRUE	0.373665
ATF3	EGR3	15	dbcorrdb__ATF3__ENCSR000BPS_1__m4	3.4	TRUE	0.404681
ATF3	FBP1	8	dbcorrdb__ATF3__ENCSR000BPS_1__m4	3.4	TRUE	1.25443
ATF3	FUCA2	103	dbcorrdb__ATF3__ENCSR000BPS_1__m4	3.4	TRUE	0.0803291
ATF3	GOLGB1	2	dbcorrdb__ATF3__ENCSR000BPS_1__m4	3.4	TRUE	0.0215837
ATF3	GRAMD1B	30	dbcorrdb__ATF3__ENCSR000BPS_1__m4	3.4	TRUE	0.187553
ATF3	H3F3A	12	dbcorrdb__ATF3__ENCSR000BPS_1__m4	3.4	TRUE	0.0904404
ATF3	HIF1A	7	dbcorrdb__ATF3__ENCSR000BPS_1__m4	3.4	TRUE	0.35257
ATF3	ID2	12	dbcorrdb__ATF3__ENCSR000BPS_1__m4	3.4	TRUE	1.04188
ATF3	IFFO2	26	dbcorrdb__ATF3__ENCSR000BPS_1__m4	3.4	TRUE	0.44451
ATF3	IQCJ-SCHIP1	17	dbcorrdb__ATF3__ENCSR000BPS_1__m4	3.4	TRUE	0.249677
ATF3	ITM2B	50	dbcorrdb__ATF3__ENCSR000BPS_1__m4	3.4	TRUE	0.0310844
ATF3	ITPK1	9	dbcorrdb__ATF3__ENCSR000BPS_1__m4	3.4	TRUE	0.131026
ATF3	KIF13B	55	dbcorrdb__ATF3__ENCSR000BPS_1__m4	3.4	TRUE	0.14698
ATF3	LIMK2	20	dbcorrdb__ATF3__ENCSR000BPS_1__m4	3.4	TRUE	0.0344378
ATF3	LIPA	13	dbcorrdb__ATF3__ENCSR000BPS_1__m4	3.4	TRUE	0.159414
ATF3	LPAR1	9	dbcorrdb__ATF3__ENCSR000BPS_1__m4	3.4	TRUE	0.200434
ATF3	MAFB	10	dbcorrdb__ATF3__ENCSR000BPS_1__m4	3.4	TRUE	0.807909
ATF3	MARCKS	6	dbcorrdb__ATF3__ENCSR000BPS_1__m4	3.4	TRUE	0.600576
ATF3	MLLT11	6	dbcorrdb__ATF3__ENCSR000BPS_1__m4	3.4	TRUE	0.0600284
ATF3	MN1	7	dbcorrdb__ATF3__ENCSR000BPS_1__m4	3.4	TRUE	0.425208
ATF3	NOD2	4	transfac_pro__M07600	3.4	FALSE	0.119498
ATF3	NR4A1	13	dbcorrdb__ATF3__ENCSR000BPS_1__m4	3.4	TRUE	0.843297
ATF3	NRP1	51	dbcorrdb__ATF3__ENCSR000BPS_1__m4	3.4	TRUE	0.00659151
ATF3	PFKFB3	29	dbcorrdb__ATF3__ENCSR000BPS_1__m4	3.4	TRUE	0.87027
ATF3	PLK2	6	dbcorrdb__ATF3__ENCSR000BPS_1__m4	3.4	TRUE	0.0887431
ATF3	PLXDC2	12	dbcorrdb__ATF3__ENCSR000BPS_1__m4	3.4	TRUE	0.536363
ATF3	PLXNA2	41	dbcorrdb__ATF3__ENCSR000BPS_1__m4	3.4	TRUE	0.125433
ATF3	PPFIBP2	2	dbcorrdb__ATF3__ENCSR000BPS_1__m4	3.4	TRUE	0.260291
ATF3	PPIF	4	dbcorrdb__ATF3__ENCSR000BPS_1__m4	3.4	TRUE	0.285003
ATF3	PPP1R10	38	dbcorrdb__ATF3__ENCSR000BPS_1__m4	3.4	TRUE	0.228186
ATF3	RHOG	72	dbcorrdb__ATF3__ENCSR000BPS_1__m4	3.4	TRUE	0.156066
ATF3	RNF146	14	dbcorrdb__ATF3__ENCSR000BPS_1__m4	3.4	TRUE	0.0458408
ATF3	RNF19B	24	dbcorrdb__ATF3__ENCSR000BPS_1__m4	3.4	TRUE	0.558724
ATF3	S100A11	28	dbcorrdb__ATF3__ENCSR000BPS_1__m4	3.4	TRUE	0.533583
ATF3	S100A8	66	dbcorrdb__ATF3__ENCSR000BPS_1__m4	3.4	TRUE	0.0643446
ATF3	S100A9	10	transfac_pro__M07600	3.4	FALSE	0.273499
ATF3	SEMA6B	9	dbcorrdb__ATF3__ENCSR000BPS_1__m4	3.4	TRUE	0.499785
ATF3	SERTAD2	34	dbcorrdb__ATF3__ENCSR000BPS_1__m4	3.4	TRUE	0.218559
ATF3	SIGLEC9	24	dbcorrdb__FOSL1__ENCSR000BMV_1__m1	3.4	FALSE	0.404119
ATF3	SKIL	14	dbcorrdb__ATF3__ENCSR000BPS_1__m4	3.4	TRUE	0.028018
ATF3	SLC17A9	2	dbcorrdb__ATF3__ENCSR000BPS_1__m4	3.4	TRUE	0.109998
ATF3	SMARCD3	24	dbcorrdb__ATF3__ENCSR000BPS_1__m4	3.4	TRUE	0.584164
ATF3	SNN	34	dbcorrdb__ATF3__ENCSR000BPS_1__m4	3.4	TRUE	0.184546
ATF3	SPDYA	2	transfac_pro__M07600	3.4	FALSE	0.0261547
ATF3	ST8SIA4	11	dbcorrdb__ATF3__ENCSR000BPS_1__m4	3.4	TRUE	0.0726232
ATF3	STK17B	49	dbcorrdb__ATF3__ENCSR000BPS_1__m4	3.4	TRUE	0.107017
ATF3	TANK	11	dbcorrdb__ATF3__ENCSR000BPS_1__m4	3.4	TRUE	0.171562
ATF3	TIPARP	67	dbcorrdb__ATF3__ENCSR000BPS_1__m4	3.4	TRUE	1.26382
ATF3	TLR1	11	dbcorrdb__ATF3__ENCSR000BPS_1__m4	3.4	TRUE	0.127811
ATF3	TMSB10	8	dbcorrdb__ATF3__ENCSR000BPS_1__m4	3.4	TRUE	0.0431874
ATF3	TNFSF12	11	dbcorrdb__ATF3__ENCSR000BPS_1__m4	3.4	TRUE	0.0987726
ATF3	TTYH2	37	dbcorrdb__ATF3__ENCSR000BPS_1__m4	3.4	TRUE	0.0414253
ATF3	TXNDC11	29	dbcorrdb__ATF3__ENCSR000BPS_1__m4	3.4	TRUE	0.103043
ATF3	UBA7	2	dbcorrdb__ATF3__ENCSR000BPS_1__m4	3.4	TRUE	0.044482
ATF3	UPK3A	14	transfac_pro__M07600	3.4	FALSE	0.270099
ATF3	VASH1	79	dbcorrdb__ATF3__ENCSR000BPS_1__m4	3.4	TRUE	0.67356
ATF3	VCAN	20	dbcorrdb__ATF3__ENCSR000BPS_1__m4	3.4	TRUE	0.0156459
ATF3	ZCWPW2	6	dbcorrdb__ATF3__ENCSR000BPS_1__m4	3.4	TRUE	0.550692
ATF3	ZDHHC7	64	dbcorrdb__ATF3__ENCSR000BPS_1__m4	3.4	TRUE	0.0417265
ATF3	C1orf162	12	dbcorrdb__CEBPB__ENCSR000EFM_1__m2	3.38	FALSE	0.0857034
ATF3	DISC1	9	dbcorrdb__BCL3__ENCSR000BQH_1__m2	3.38	FALSE	0.325942
ATF3	HLA-DMB	8	dbcorrdb__BCL3__ENCSR000BQH_1__m2	3.38	FALSE	0.0824033
ATF3	IL31RA	1	dbcorrdb__BCL3__ENCSR000BQH_1__m2	3.38	FALSE	0.258491
ATF3	LILRB3	3	dbcorrdb__CEBPB__ENCSR000EFM_1__m2	3.38	FALSE	0.11395
ATF3	MX2	3	dbcorrdb__BCL3__ENCSR000BQH_1__m2	3.38	FALSE	0.227991
ATF3	PLEKHO1	22	dbcorrdb__BCL3__ENCSR000BQH_1__m2	3.38	FALSE	0.844271
ATF3	SECTM1	7	dbcorrdb__CEBPB__ENCSR000EFM_1__m2	3.38	FALSE	0.236373
ATF3	TCN2	6	dbcorrdb__CEBPB__ENCSR000EFM_1__m2	3.38	FALSE	0.820193
ATF3	WDR13	29	cisbp__M4608	3.37	FALSE	0.0357118
ATF3	FGL2	89	hocomoco__ATF3_MOUSE.H11MO.0.A	3.36	TRUE	0.659396
ATF3	FRAT2	15	dbcorrdb__JUND__ENCSR000EBZ_1__m1	3.36	FALSE	0.0558905
ATF3	MALT1	34	hocomoco__ATF3_MOUSE.H11MO.0.A	3.36	TRUE	0.882132
ATF3	ABHD12	4	dbcorrdb__MXI1__ENCSR000EIA_1__m4	3.35	FALSE	0.131716
ATF3	ACSF2	4	dbcorrdb__MXI1__ENCSR000EIA_1__m4	3.35	FALSE	0.117402
ATF3	ADAM8	4	dbcorrdb__MXI1__ENCSR000EIA_1__m4	3.35	FALSE	0.596322
ATF3	AGTRAP	6	dbcorrdb__MXI1__ENCSR000EIA_1__m4	3.35	FALSE	0.0365137
ATF3	ANKDD1A	4	dbcorrdb__MXI1__ENCSR000EIA_1__m4	3.35	FALSE	0.197278
ATF3	ANKRD13D	6	dbcorrdb__MXI1__ENCSR000EIA_1__m4	3.35	FALSE	0.0905752
ATF3	APAF1	6	dbcorrdb__MXI1__ENCSR000EIA_1__m4	3.35	FALSE	0.185771
ATF3	ARSA	4	dbcorrdb__MXI1__ENCSR000EIA_1__m4	3.35	FALSE	0.058244
ATF3	ATP6AP1	9	dbcorrdb__MXI1__ENCSR000EIA_1__m4	3.35	FALSE	0.0547691
ATF3	BAIAP2	13	dbcorrdb__MXI1__ENCSR000EIA_1__m4	3.35	FALSE	0.518286
ATF3	C20orf194	4	dbcorrdb__MXI1__ENCSR000EIA_1__m4	3.35	FALSE	0.154539
ATF3	CARS2	6	dbcorrdb__MXI1__ENCSR000EIA_1__m4	3.35	FALSE	0.0908183
ATF3	CEBPA	4	dbcorrdb__MXI1__ENCSR000EIA_1__m4	3.35	FALSE	0.213482
ATF3	CEBPD	4	dbcorrdb__MXI1__ENCSR000EIA_1__m4	3.35	FALSE	1.64742
ATF3	CKLF	6	dbcorrdb__MXI1__ENCSR000EIA_1__m4	3.35	FALSE	0.0373014
ATF3	CLPTM1L	6	dbcorrdb__MXI1__ENCSR000EIA_1__m4	3.35	FALSE	0.0725377
ATF3	COMMD5	4	dbcorrdb__MXI1__ENCSR000EIA_1__m4	3.35	FALSE	0.0408543
ATF3	CTDNEP1	6	dbcorrdb__MXI1__ENCSR000EIA_1__m4	3.35	FALSE	0.0286309
ATF3	CXCL16	3	dbcorrdb__MXI1__ENCSR000EIA_1__m4	3.35	FALSE	0.157258
ATF3	DAZAP2	6	dbcorrdb__MXI1__ENCSR000EIA_1__m4	3.35	FALSE	0.0196688
ATF3	DBI	2	dbcorrdb__MXI1__ENCSR000EIA_1__m4	3.35	FALSE	0.134279
ATF3	GABBR1	69	dbcorrdb__ATF3__ENCSR000BNU_1__m1	3.35	TRUE	0.350431
ATF3	GALK1	4	dbcorrdb__MXI1__ENCSR000EIA_1__m4	3.35	FALSE	0.0935309
ATF3	GLIPR2	13	dbcorrdb__ATF3__ENCSR000BNU_1__m1	3.35	TRUE	0.237667
ATF3	GLTP	4	dbcorrdb__MXI1__ENCSR000EIA_1__m4	3.35	FALSE	0.120105
ATF3	GM2A	4	dbcorrdb__MXI1__ENCSR000EIA_1__m4	3.35	FALSE	0.140261
ATF3	GPR108	4	dbcorrdb__MXI1__ENCSR000EIA_1__m4	3.35	FALSE	0.0412375
ATF3	GRINA	4	dbcorrdb__MXI1__ENCSR000EIA_1__m4	3.35	FALSE	0.0351903
ATF3	IRF7	4	dbcorrdb__MXI1__ENCSR000EIA_1__m4	3.35	FALSE	0.0625531
ATF3	KIAA2013	8	dbcorrdb__MXI1__ENCSR000EIA_1__m4	3.35	FALSE	0.0483382
ATF3	KLF16	4	dbcorrdb__MXI1__ENCSR000EIA_1__m4	3.35	FALSE	0.0277153
ATF3	LGALS2	4	dbcorrdb__MXI1__ENCSR000EIA_1__m4	3.35	FALSE	1.03196
ATF3	LILRB2	3	dbcorrdb__ATF3__ENCSR000BNU_1__m1	3.35	TRUE	0.19857
ATF3	LRP12	4	dbcorrdb__MXI1__ENCSR000EIA_1__m4	3.35	FALSE	0.092605
ATF3	LRRC45	4	dbcorrdb__MXI1__ENCSR000EIA_1__m4	3.35	FALSE	0.063188
ATF3	MAPK1	6	dbcorrdb__MXI1__ENCSR000EIA_1__m4	3.35	FALSE	0.0368607
ATF3	MDK	8	dbcorrdb__MXI1__ENCSR000EIA_1__m4	3.35	FALSE	0.0191285
ATF3	MED13L	4	dbcorrdb__MXI1__ENCSR000EIA_1__m4	3.35	FALSE	0.01595
ATF3	MPND	2	dbcorrdb__MXI1__ENCSR000EIA_1__m4	3.35	FALSE	0.0812927
ATF3	MX1	4	dbcorrdb__MXI1__ENCSR000EIA_1__m4	3.35	FALSE	0.0951601
ATF3	MYO5A	4	dbcorrdb__MXI1__ENCSR000EIA_1__m4	3.35	FALSE	0.591149
ATF3	MYO5C	4	dbcorrdb__MXI1__ENCSR000EIA_1__m4	3.35	FALSE	0.10922
ATF3	NRM	4	dbcorrdb__MXI1__ENCSR000EIA_1__m4	3.35	FALSE	0.124701
ATF3	NT5DC2	4	dbcorrdb__MXI1__ENCSR000EIA_1__m4	3.35	FALSE	0.00836734
ATF3	PABPC4	4	dbcorrdb__MXI1__ENCSR000EIA_1__m4	3.35	FALSE	0.0123016
ATF3	PIGA	8	dbcorrdb__MXI1__ENCSR000EIA_1__m4	3.35	FALSE	1.45345
ATF3	PITPNM1	4	dbcorrdb__MXI1__ENCSR000EIA_1__m4	3.35	FALSE	0.155602
ATF3	PKP2	4	dbcorrdb__MXI1__ENCSR000EIA_1__m4	3.35	FALSE	0.183364
ATF3	PLCB3	4	dbcorrdb__MXI1__ENCSR000EIA_1__m4	3.35	FALSE	0.0733301
ATF3	PLEKHG2	4	dbcorrdb__MXI1__ENCSR000EIA_1__m4	3.35	FALSE	0.234669
ATF3	POLR2L	4	dbcorrdb__MXI1__ENCSR000EIA_1__m4	3.35	FALSE	0.015961
ATF3	PPFIA1	6	dbcorrdb__MXI1__ENCSR000EIA_1__m4	3.35	FALSE	0.0172296
ATF3	PRKACA	6	dbcorrdb__MXI1__ENCSR000EIA_1__m4	3.35	FALSE	0.146506
ATF3	RAC1	4	dbcorrdb__MXI1__ENCSR000EIA_1__m4	3.35	FALSE	0.0212932
ATF3	RFX2	8	dbcorrdb__MXI1__ENCSR000EIA_1__m4	3.35	FALSE	0.262935
ATF3	RNPEP	4	dbcorrdb__MXI1__ENCSR000EIA_1__m4	3.35	FALSE	0.176995
ATF3	RPL31	10	dbcorrdb__MXI1__ENCSR000EIA_1__m4	3.35	FALSE	0.00637591
ATF3	SETDB2	4	dbcorrdb__MXI1__ENCSR000EIA_1__m4	3.35	FALSE	0.220027
ATF3	STAC3	4	dbcorrdb__MXI1__ENCSR000EIA_1__m4	3.35	FALSE	0.309133
ATF3	TBC1D7	4	dbcorrdb__MXI1__ENCSR000EIA_1__m4	3.35	FALSE	0.0211874
ATF3	TM2D3	4	dbcorrdb__MXI1__ENCSR000EIA_1__m4	3.35	FALSE	0.0665608
ATF3	TM6SF1	4	dbcorrdb__MXI1__ENCSR000EIA_1__m4	3.35	FALSE	0.455816
ATF3	TMEM107	4	dbcorrdb__MXI1__ENCSR000EIA_1__m4	3.35	FALSE	1.85495
ATF3	TMEM150A	8	dbcorrdb__MXI1__ENCSR000EIA_1__m4	3.35	FALSE	0.116573
ATF3	TRAPPC5	6	dbcorrdb__MXI1__ENCSR000EIA_1__m4	3.35	FALSE	0.169424
ATF3	TTC7A	6	dbcorrdb__MXI1__ENCSR000EIA_1__m4	3.35	FALSE	0.276918
ATF3	TUBB6	4	dbcorrdb__MXI1__ENCSR000EIA_1__m4	3.35	FALSE	0.0336602
ATF3	ZNF503	6	dbcorrdb__MXI1__ENCSR000EIA_1__m4	3.35	FALSE	0.103587
ATF3	ARPC5	4	cisbp__M0291	3.34	FALSE	0.0156855
ATF3	CAMTA2	2	cisbp__M0291	3.34	FALSE	0.124933
ATF3	CHMP1B	2	cisbp__M0291	3.34	FALSE	0.0290441
ATF3	CLTCL1	2	cisbp__M0291	3.34	FALSE	0.0556097
ATF3	DCAF13	4	cisbp__M0291	3.34	FALSE	0.0967937
ATF3	GAA	2	cisbp__M0291	3.34	FALSE	1.16951
ATF3	GNS	2	cisbp__M0291	3.34	FALSE	0.144449
ATF3	IMPA2	2	cisbp__M0291	3.34	FALSE	0.0275785
ATF3	INPPL1	2	cisbp__M0291	3.34	FALSE	0.625141
ATF3	KCTD17	2	cisbp__M0291	3.34	FALSE	0.116786
ATF3	LACTB	2	cisbp__M0291	3.34	FALSE	0.167159
ATF3	LAPTM4A	2	cisbp__M0291	3.34	FALSE	0.102468
ATF3	MTRNR2L8	4	cisbp__M0291	3.34	FALSE	0.0215182
ATF3	MYO1G	5	cisbp__M0291	3.34	FALSE	0.0593977
ATF3	NDUFB1	2	cisbp__M0291	3.34	FALSE	0.0541286
ATF3	OXSR1	16	cisbp__M0291	3.34	FALSE	0.319549
ATF3	PAQR4	4	cisbp__M0291	3.34	FALSE	0.0439025
ATF3	PTPN6	6	cisbp__M0291	3.34	FALSE	0.0485259
ATF3	RAB9A	2	cisbp__M0291	3.34	FALSE	0.0201709
ATF3	RASD1	4	cisbp__M0291	3.34	FALSE	0.34488
ATF3	RNASEK	2	cisbp__M0291	3.34	FALSE	0.179383
ATF3	SCO2	2	cisbp__M0291	3.34	FALSE	0.040746
ATF3	TTTY14	6	cisbp__M0291	3.34	FALSE	0.0361573
ATF3	COX8A	9	dbcorrdb__JUN__ENCSR000FAH_1__m1	3.31	FALSE	0.0356213
ATF3	STARD4	2	dbcorrdb__JUN__ENCSR000FAH_1__m1	3.31	FALSE	0.123631
ATF3	ZFAND3	7	dbcorrdb__JUN__ENCSR000FAH_1__m1	3.31	FALSE	0.323779
ATF3	ACTB	7	cisbp__M0314	3.3	FALSE	0.0517047
ATF3	AGTPBP1	2	cisbp__M0314	3.3	FALSE	0.365727
ATF3	CNIH4	4	jaspar__MA0489.1	3.3	FALSE	0.0362276
ATF3	CYBA	2	cisbp__M0314	3.3	FALSE	0.6449
ATF3	IGSF6	10	jaspar__MA0489.1	3.3	FALSE	0.630662
ATF3	TCIRG1	2	cisbp__M0314	3.3	FALSE	0.485954
ATF3	C12orf57	3	dbcorrdb__eGFP-JUND__ENCSR000DJX_1__m1	3.28	FALSE	0.25958
ATF3	BTF3	2	transfac_pro__M08942	3.26	FALSE	0.0041909
ATF3	CLEC4A	3	dbcorrdb__FOSL1__ENCSR000BMV_1__m1	3.26	FALSE	0.891441
ATF3	AOAH	2	transfac_pro__M07414	3.24	FALSE	0.254982
ATF3	C4orf33	2	transfac_pro__M07414	3.24	FALSE	0.115648
ATF3	CLEC12A	5	transfac_pro__M07414	3.24	FALSE	0.42085
ATF3	FAS	5	transfac_pro__M07414	3.24	FALSE	0.383288
ATF3	FCN1	4	transfac_pro__M07414	3.24	FALSE	0.941276
ATF3	FFAR2	4	dbcorrdb__CEBPD__ENCSR000BQJ_1__m1	3.24	FALSE	0.366227
ATF3	HLA-DRB1	3	transfac_pro__M07414	3.24	FALSE	0.0271475
ATF3	HNRNPL	4	transfac_pro__M07414	3.24	FALSE	0.0251297
ATF3	IFI6	2	cisbp__M4607	3.24	FALSE	0.298782
ATF3	LRG1	7	dbcorrdb__CEBPD__ENCSR000BQJ_1__m1	3.24	FALSE	0.659499
ATF3	NLRC4	3	transfac_pro__M07414	3.24	FALSE	0.285819
ATF3	NLRP12	3	transfac_pro__M07414	3.24	FALSE	0.0484136
ATF3	ODF3B	3	transfac_pro__M07414	3.24	FALSE	1.94525
ATF3	P2RY13	3	transfac_pro__M07414	3.24	FALSE	0.103193
ATF3	RABIF	7	dbcorrdb__CEBPD__ENCSR000BQJ_1__m1	3.24	FALSE	0.0707996
ATF3	SMPDL3B	3	dbcorrdb__STAT3__ENCSR000DPB_1__m2	3.24	FALSE	0.36372
ATF3	ZNF577	5	transfac_pro__M07414	3.24	FALSE	0.119165
ATF3	TNFSF13B	3	taipale_cyt_meth__JDP2_GATGASTCATC_eDBD	3.22	FALSE	1.08759
ATF3	ADO	2	dbcorrdb__eGFP-JUND__ENCSR000DJX_1__m1	3.19	FALSE	0.0428322
ATF3	MS4A6E	2	dbcorrdb__eGFP-JUND__ENCSR000DJX_1__m1	3.19	FALSE	0.0749408
ATF3	GPR35	1	dbcorrdb__SMARCB1__ENCSR000EDK_1__m1	3.18	FALSE	1.64995
ATF3	HLA-DQB1	1	dbcorrdb__JUND__ENCSR000EBZ_1__m1	3.18	FALSE	0.33809
ATF3	MDP1	1	dbcorrdb__JUND__ENCSR000EBZ_1__m1	3.18	FALSE	0.124732
ATF3	S100A4	1	transfac_public__M00174	3.17	FALSE	0.187422
ATF3	TPPP3	1	transfac_public__M00174	3.17	FALSE	0.166164
ATF3	PLP2	2	dbcorrdb__RCOR1__ENCSR000ECM_1__m1	3.15	FALSE	0.0226109
ATF3	RNASE6	1	taipale_cyt_meth__NFE2_NATGASTCATN_eDBD_meth_repr	3.15	FALSE	1.15337
ATF3	AGPS	3	dbcorrdb__FOS__ENCSR000EZE_1__m1	3.14	FALSE	0.0157269
ATF3	PECAM1	2	dbcorrdb__FOS__ENCSR000EZE_1__m1	3.14	FALSE	0.122654
ATF3	MIF4GD	2	dbcorrdb__EZH2__ENCSR000ARK_1__m4	3.09	FALSE	0.016996
ATF3	ATP6V0D1	6	dbcorrdb__ATF3__ENCSR000BNU_1__m1	3.07	TRUE	0.0352635
ATF3	BTAF1	14	dbcorrdb__ATF3__ENCSR000BNU_1__m1	3.07	TRUE	0.142416
ATF3	DST	16	dbcorrdb__ATF3__ENCSR000BNU_1__m1	3.07	TRUE	0.0529619
ATF3	EHD4	46	dbcorrdb__ATF3__ENCSR000BNU_1__m1	3.07	TRUE	0.136607
ATF3	EPN1	14	dbcorrdb__ATF3__ENCSR000BNU_1__m1	3.07	TRUE	0.0591123
ATF3	ERLIN2	30	dbcorrdb__ATF3__ENCSR000BNU_1__m1	3.07	TRUE	0.603669
ATF3	EVI5	62	dbcorrdb__ATF3__ENCSR000BNU_1__m1	3.07	TRUE	0.108281
ATF3	HCLS1	39	dbcorrdb__ATF3__ENCSR000BNU_1__m1	3.07	TRUE	0.0783398
ATF3	HLA-DRA	22	dbcorrdb__ATF3__ENCSR000BNU_1__m1	3.07	TRUE	0.0935468
ATF3	ITGAX	47	dbcorrdb__ATF3__ENCSR000BNU_1__m1	3.07	TRUE	0.741438
ATF3	JOSD2	7	dbcorrdb__ATF3__ENCSR000BNU_1__m1	3.07	TRUE	0.147038
ATF3	JUND	23	dbcorrdb__ATF3__ENCSR000BNU_1__m1	3.07	TRUE	0.506502
ATF3	NEU1	16	dbcorrdb__ATF3__ENCSR000BNU_1__m1	3.07	TRUE	0.204934
ATF3	OSBPL3	9	dbcorrdb__ATF3__ENCSR000BNU_1__m1	3.07	TRUE	0.031352
ATF3	PURB	24	dbcorrdb__ATF3__ENCSR000BNU_1__m1	3.07	TRUE	0.290731
ATF3	SIGLEC7	30	dbcorrdb__ATF3__ENCSR000BNU_1__m1	3.07	TRUE	0.433012
ATF3	AIF1	2	dbcorrdb__FOXP2__ENCSR000BGA_1__m1	3.06	FALSE	0.299628
ATF3	BEST1	2	dbcorrdb__FOXP2__ENCSR000BGA_1__m1	3.06	FALSE	0.169119
ATF3	BTD	2	dbcorrdb__FOXP2__ENCSR000BGA_1__m1	3.06	FALSE	0.0512396
ATF3	C1GALT1C1	2	dbcorrdb__FOXP2__ENCSR000BGA_1__m1	3.06	FALSE	0.0115837
ATF3	DNAJC25	2	dbcorrdb__FOXP2__ENCSR000BGA_1__m1	3.06	FALSE	0.038326
ATF3	DNAJC4	2	dbcorrdb__FOXP2__ENCSR000BGA_1__m1	3.06	FALSE	0.112849
ATF3	MBOAT7	2	dbcorrdb__FOXP2__ENCSR000BGA_1__m1	3.06	FALSE	0.0626984
ATF3	NANOS3	2	dbcorrdb__FOXP2__ENCSR000BGA_1__m1	3.06	FALSE	0.373752
ATF3	NUP214	2	dbcorrdb__FOXP2__ENCSR000BGA_1__m1	3.06	FALSE	0.324245
ATF3	RILPL2	2	dbcorrdb__FOXP2__ENCSR000BGA_1__m1	3.06	FALSE	0.0565458
ATF3	TGOLN2	2	dbcorrdb__FOXP2__ENCSR000BGA_1__m1	3.06	FALSE	0.136045
ATF3	TSEN34	2	dbcorrdb__FOXP2__ENCSR000BGA_1__m1	3.06	FALSE	0.0284615
ATF3	ARHGAP26	38	dbcorrdb__ATF3__ENCSR000BNU_1__m1	3.05	TRUE	2.69521
ATF3	CASP9	2	dbcorrdb__ATF3__ENCSR000BNU_1__m1	3.05	TRUE	1.2078
ATF3	CD300E	33	dbcorrdb__ATF3__ENCSR000BNU_1__m1	3.05	TRUE	1.61022
ATF3	CROCC	8	dbcorrdb__ATF3__ENCSR000BNU_1__m1	3.05	TRUE	1.82699
ATF3	OTUD1	15	dbcorrdb__ATF3__ENCSR000BNU_1__m1	3.05	TRUE	1.14876
ATF3	RGL1	8	dbcorrdb__ATF3__ENCSR000BNU_1__m1	3.05	TRUE	0.703666
ATF3	RNASE4	12	dbcorrdb__ATF3__ENCSR000BNU_1__m1	3.05	TRUE	1.61068
ATF3	GSK3A	1	dbcorrdb__JUND__ENCSR000EBZ_1__m1	3.03	FALSE	0.0243369
ATF3	CD33	1	cisbp__M4565	3.01	FALSE	0.545733
ATF3	MYLPF	1	cisbp__M4565	3.01	FALSE	0.203707
ATF4	ATF5	19	taipale__Atf4_DBD_NGGATGATGCAATM_repr	5.01	TRUE	1.00554
ATF4	CARS	16	taipale__Atf4_DBD_NGGATGATGCAATM_repr	5.01	TRUE	1.11554
ATF4	CFLAR	13	taipale__Atf4_DBD_NGGATGATGCAATM_repr	5.01	TRUE	0.982493
ATF4	EIF1	101	taipale__Atf4_DBD_NGGATGATGCAATM_repr	5.01	TRUE	7.66957
ATF4	FBXW7	41	taipale__Atf4_DBD_NGGATGATGCAATM_repr	5.01	TRUE	0.862946
ATF4	MANEA	19	taipale__Atf4_DBD_NGGATGATGCAATM_repr	5.01	TRUE	0.771651
ATF4	NRXN1	23	taipale__Atf4_DBD_NGGATGATGCAATM_repr	5.01	TRUE	0.765871
ATF4	PPP1R10	80	taipale__Atf4_DBD_NGGATGATGCAATM_repr	5.01	TRUE	0.859827
ATF4	RALY	18	taipale__Atf4_DBD_NGGATGATGCAATM_repr	5.01	TRUE	0.881938
ATF4	SEC14L1	41	taipale__Atf4_DBD_NGGATGATGCAATM_repr	5.01	TRUE	1.03783
ATF4	TMED10	10	taipale__Atf4_DBD_NGGATGATGCAATM_repr	5.01	TRUE	1.46659
ATF4	UBC	67	taipale__Atf4_DBD_NGGATGATGCAATM_repr	5.01	TRUE	1.85097
ATF4	XBP1	21	taipale__Atf4_DBD_NGGATGATGCAATM_repr	5.01	TRUE	0.796031
ATF4	NFE2L3	4	cisbp__M4895	4.92	FALSE	1.34485
ATF4	PSAT1	6	taipale_tf_pairs__ATF4_TEF_RNMTGATGCAATN_CAP	4.5	TRUE	1.4004
ATF4	BAG5	34	transfac_pro__M09580	4.26	FALSE	0.109467
ATF4	CDC34	7	transfac_pro__M09580	4.26	FALSE	0.0500429
ATF4	CLIC4	25	transfac_pro__M09580	4.26	FALSE	0.0548763
ATF4	ERGIC2	6	transfac_pro__M09580	4.26	FALSE	0.197065
ATF4	FOXJ3	23	transfac_pro__M09580	4.26	FALSE	0.0723268
ATF4	PTOV1	34	transfac_pro__M09580	4.26	FALSE	0.486748
ATF4	SRP19	15	transfac_pro__M09580	4.26	FALSE	0.0357602
ATF4	TM9SF1	13	transfac_pro__M09580	4.26	FALSE	0.629091
ATF4	TPP2	29	transfac_pro__M09580	4.26	FALSE	0.114297
ATF4	VCP	26	transfac_pro__M09580	4.26	FALSE	0.0517773
ATF4	TP53INP1	10	transfac_pro__M08803	4.13	FALSE	0.147285
ATF4	ABCA5	9	transfac_pro__M01861	4.11	FALSE	0.086407
ATF4	ABCB6	4	transfac_pro__M01861	4.11	FALSE	0.0250919
ATF4	ABCB9	7	transfac_pro__M01861	4.11	FALSE	0.167484
ATF4	ABI1	4	transfac_pro__M01861	4.11	FALSE	0.10678
ATF4	ALKBH5	7	transfac_pro__M01861	4.11	FALSE	0.0600375
ATF4	AMBRA1	4	transfac_pro__M01861	4.11	FALSE	0.0226194
ATF4	APH1A	10	transfac_pro__M01861	4.11	FALSE	0.0892003
ATF4	B3GALT6	6	transfac_pro__M01861	4.11	FALSE	0.086417
ATF4	BRPF3	6	transfac_pro__M01861	4.11	FALSE	0.172667
ATF4	BSCL2	8	transfac_pro__M01861	4.11	FALSE	0.113385
ATF4	C1GALT1C1	4	transfac_pro__M01861	4.11	FALSE	0.158216
ATF4	C1orf109	7	transfac_pro__M01861	4.11	FALSE	0.221215
ATF4	CALR	10	transfac_pro__M01861	4.11	FALSE	0.114345
ATF4	CCNYL1	11	transfac_pro__M01861	4.11	FALSE	0.137425
ATF4	CDCA3	9	transfac_pro__M01861	4.11	FALSE	0.0241953
ATF4	CNOT1	16	transfac_pro__M01861	4.11	FALSE	0.104129
ATF4	COPA	11	transfac_pro__M01861	4.11	FALSE	0.0540309
ATF4	CRTC2	19	transfac_pro__M01861	4.11	FALSE	0.368565
ATF4	DCP1A	9	transfac_pro__M01861	4.11	FALSE	0.147885
ATF4	DDHD2	3	transfac_pro__M01861	4.11	FALSE	0.231719
ATF4	DDX3Y	9	transfac_pro__M01861	4.11	FALSE	0.574591
ATF4	DEDD2	13	transfac_pro__M01861	4.11	FALSE	0.431682
ATF4	DHPS	5	transfac_pro__M01861	4.11	FALSE	0.0251794
ATF4	DHX8	9	transfac_pro__M01861	4.11	FALSE	0.0941343
ATF4	DNAJB12	4	transfac_pro__M01861	4.11	FALSE	0.0551039
ATF4	DNAJB9	8	transfac_pro__M01861	4.11	FALSE	0.171658
ATF4	DOHH	6	transfac_pro__M01861	4.11	FALSE	0.0657551
ATF4	DUSP22	12	transfac_pro__M01861	4.11	FALSE	0.374525
ATF4	DYNLL2	20	transfac_pro__M01861	4.11	FALSE	0.162911
ATF4	EEF1B2	4	transfac_pro__M01861	4.11	FALSE	0.294572
ATF4	EIF1B	6	transfac_pro__M01861	4.11	FALSE	0.0412675
ATF4	EIF2S2	3	transfac_pro__M01861	4.11	FALSE	0.0648246
ATF4	FAM168B	10	transfac_pro__M01861	4.11	FALSE	0.0419912
ATF4	FOXO1	11	transfac_pro__M01861	4.11	FALSE	0.0586148
ATF4	GLA	14	transfac_pro__M01861	4.11	FALSE	0.160112
ATF4	GOLGA7	11	transfac_pro__M01861	4.11	FALSE	0.075831
ATF4	GPR137	10	transfac_pro__M01861	4.11	FALSE	0.218848
ATF4	HEATR5A	19	transfac_pro__M01861	4.11	FALSE	0.107677
ATF4	HEXIM1	10	transfac_pro__M01861	4.11	FALSE	0.364225
ATF4	HINFP	3	transfac_pro__M01861	4.11	FALSE	0.153034
ATF4	IQCG	7	transfac_pro__M01861	4.11	FALSE	0.136085
ATF4	KDM5A	6	transfac_pro__M01861	4.11	FALSE	0.290914
ATF4	KHDRBS1	6	transfac_pro__M01861	4.11	FALSE	0.0303701
ATF4	KIF22	5	transfac_pro__M01861	4.11	FALSE	0.0395999
ATF4	KLHL6	3	transfac_pro__M01861	4.11	FALSE	0.654324
ATF4	LYSMD2	5	transfac_pro__M01861	4.11	FALSE	0.0568534
ATF4	MARK2	3	transfac_pro__M01861	4.11	FALSE	0.420095
ATF4	MCL1	27	transfac_pro__M01861	4.11	FALSE	0.0463895
ATF4	MCOLN1	10	transfac_pro__M01861	4.11	FALSE	0.0927808
ATF4	MLLT1	3	transfac_pro__M01861	4.11	FALSE	0.334862
ATF4	MTMR12	6	transfac_pro__M01861	4.11	FALSE	0.0861559
ATF4	MVD	9	transfac_pro__M01861	4.11	FALSE	0.256289
ATF4	MYCBP2	3	transfac_pro__M01861	4.11	FALSE	0.0369624
ATF4	NADK	7	transfac_pro__M01861	4.11	FALSE	0.139116
ATF4	NEU1	9	transfac_pro__M01861	4.11	FALSE	0.152884
ATF4	NFYC	14	transfac_pro__M01861	4.11	FALSE	0.0939479
ATF4	NXF1	3	transfac_pro__M01861	4.11	FALSE	0.255629
ATF4	ODF2	3	transfac_pro__M01861	4.11	FALSE	0.276442
ATF4	OSBP	6	transfac_pro__M01861	4.11	FALSE	0.0378615
ATF4	P2RY14	10	transfac_pro__M01861	4.11	FALSE	0.0720379
ATF4	PANK3	13	transfac_pro__M01861	4.11	FALSE	0.0568911
ATF4	PCYT1A	8	transfac_pro__M01861	4.11	FALSE	0.156318
ATF4	PGM3	6	transfac_pro__M01861	4.11	FALSE	0.92946
ATF4	PHF1	5	transfac_pro__M01861	4.11	FALSE	0.0667841
ATF4	PHF10	5	transfac_pro__M01861	4.11	FALSE	0.101925
ATF4	PLEKHF2	3	transfac_pro__M01861	4.11	FALSE	0.0845358
ATF4	PNPLA2	9	transfac_pro__M01861	4.11	FALSE	0.11461
ATF4	PRDX5	3	transfac_pro__M01861	4.11	FALSE	0.495884
ATF4	PRKCSH	3	transfac_pro__M01861	4.11	FALSE	0.0270524
ATF4	PTBP1	8	transfac_pro__M01861	4.11	FALSE	0.0411798
ATF4	QTRT1	8	transfac_pro__M01861	4.11	FALSE	0.0779357
ATF4	RAB9A	12	transfac_pro__M01861	4.11	FALSE	0.0525667
ATF4	RABGGTA	7	transfac_pro__M01861	4.11	FALSE	0.215406
ATF4	RAC2	5	transfac_pro__M01861	4.11	FALSE	0.0456305
ATF4	RNF111	14	transfac_pro__M01861	4.11	FALSE	0.168322
ATF4	RNF181	3	transfac_pro__M01861	4.11	FALSE	0.0510032
ATF4	RNF4	6	transfac_pro__M01861	4.11	FALSE	0.0561861
ATF4	RNF6	3	transfac_pro__M01861	4.11	FALSE	0.0819327
ATF4	RPL27	4	transfac_pro__M01861	4.11	FALSE	0.232976
ATF4	RPL5	10	transfac_pro__M01861	4.11	FALSE	0.267882
ATF4	RPRD2	5	transfac_pro__M01861	4.11	FALSE	0.15612
ATF4	RPS16	7	transfac_pro__M01861	4.11	FALSE	0.429155
ATF4	RSPRY1	20	transfac_pro__M01861	4.11	FALSE	0.208941
ATF4	RUFY1	9	transfac_pro__M01861	4.11	FALSE	0.0810764
ATF4	SDF4	6	transfac_pro__M01861	4.11	FALSE	0.163762
ATF4	SEC11C	8	transfac_pro__M01861	4.11	FALSE	0.627687
ATF4	SEC61B	13	transfac_pro__M01861	4.11	FALSE	0.169955
ATF4	SESN2	5	transfac_pro__M01861	4.11	FALSE	0.0928354
ATF4	SETD3	7	transfac_pro__M01861	4.11	FALSE	0.0555318
ATF4	SF3B1	5	transfac_pro__M01861	4.11	FALSE	0.0801094
ATF4	SF3B4	3	transfac_pro__M01861	4.11	FALSE	0.159822
ATF4	SLC17A9	6	transfac_pro__M01861	4.11	FALSE	0.143643
ATF4	SPATS2	4	transfac_pro__M01861	4.11	FALSE	0.207402
ATF4	STARD7	3	transfac_pro__M01861	4.11	FALSE	0.120434
ATF4	SUB1	4	transfac_pro__M01861	4.11	FALSE	0.0680183
ATF4	TAF5	16	transfac_pro__M01861	4.11	FALSE	0.239471
ATF4	TAX1BP1	10	transfac_pro__M01861	4.11	FALSE	0.242658
ATF4	TBC1D13	5	transfac_pro__M01861	4.11	FALSE	0.143412
ATF4	TMED7	3	transfac_pro__M01861	4.11	FALSE	0.117836
ATF4	TMEM134	4	transfac_pro__M01861	4.11	FALSE	0.0723087
ATF4	TRANK1	3	transfac_pro__M01861	4.11	FALSE	0.261148
ATF4	TTC21A	5	transfac_pro__M01861	4.11	FALSE	0.115223
ATF4	UBXN1	7	transfac_pro__M01861	4.11	FALSE	0.053253
ATF4	UBXN6	8	transfac_pro__M01861	4.11	FALSE	0.135099
ATF4	UPF3B	4	transfac_pro__M01861	4.11	FALSE	0.0336441
ATF4	USP21	7	transfac_pro__M01861	4.11	FALSE	0.371426
ATF4	WEE1	28	transfac_pro__M01861	4.11	FALSE	0.275334
ATF4	WIPI1	9	transfac_pro__M01861	4.11	FALSE	0.175332
ATF4	YIF1A	5	transfac_pro__M01861	4.11	FALSE	0.138569
ATF4	YOD1	3	transfac_pro__M01861	4.11	FALSE	0.368978
ATF4	ZKSCAN5	4	transfac_pro__M01861	4.11	FALSE	0.236124
ATF4	ZNF354A	3	transfac_pro__M01861	4.11	FALSE	0.129689
ATF4	ZNF805	6	transfac_pro__M01861	4.11	FALSE	0.16178
ATF4	ZNHIT6	7	transfac_pro__M01861	4.11	FALSE	0.08798
ATF4	ARL1	26	transfac_pro__M07573	4.07	FALSE	0.0507673
ATF4	RNF145	11	transfac_pro__M07573	4.07	FALSE	0.0982496
ATF4	ZMIZ2	12	cisbp__M5292	4.05	TRUE	0.833628
ATF4	ABHD3	5	transfac_pro__M09580	3.96	FALSE	0.101654
ATF4	KRTCAP2	10	transfac_pro__M09580	3.96	FALSE	0.818863
ATF4	MANBAL	9	transfac_pro__M09580	3.96	FALSE	0.18594
ATF4	MPG	7	transfac_pro__M09580	3.96	FALSE	0.0661771
ATF4	PCMTD1	10	transfac_pro__M09580	3.96	FALSE	0.0541655
ATF4	REEP5	5	transfac_pro__M09580	3.96	FALSE	0.240433
ATF4	LCN2	1	hocomoco__CEBPG_HUMAN.H11MO.0.B	3.95	FALSE	0.790468
ATF4	NXN	9	hocomoco__ATF4_HUMAN.H11MO.0.A	3.91	TRUE	0.821146
ATF4	TNK2	11	hocomoco__ATF4_HUMAN.H11MO.0.A	3.91	TRUE	0.811427
ATF4	AGA	8	cisbp__M0297	3.88	FALSE	0.875445
ATF4	AQP3	1	cisbp__M0297	3.88	FALSE	0.148843
ATF4	B4GALT4	6	cisbp__M0297	3.88	FALSE	0.250202
ATF4	CDC23	1	cisbp__M0297	3.88	FALSE	0.132926
ATF4	CENPB	2	cisbp__M0297	3.88	FALSE	0.684155
ATF4	CTH	5	cisbp__M0297	3.88	FALSE	0.286674
ATF4	DCAF10	1	cisbp__M0297	3.88	FALSE	0.0472811
ATF4	DDI2	7	cisbp__M0297	3.88	FALSE	0.162388
ATF4	DPP9	1	cisbp__M0297	3.88	FALSE	0.0661413
ATF4	EIF4B	5	cisbp__M0297	3.88	FALSE	0.104278
ATF4	EIF4G2	4	cisbp__M0297	3.88	FALSE	0.445964
ATF4	EYA2	5	cisbp__M0297	3.88	FALSE	0.129541
ATF4	GDI1	1	cisbp__M0297	3.88	FALSE	0.255939
ATF4	GGA3	16	cisbp__M0297	3.88	FALSE	0.095852
ATF4	GYS1	2	cisbp__M0297	3.88	FALSE	0.144681
ATF4	H3F3A	2	cisbp__M0297	3.88	FALSE	0.344693
ATF4	HCFC2	4	cisbp__M0297	3.88	FALSE	0.909827
ATF4	HSPA8	3	cisbp__M0297	3.88	FALSE	0.228467
ATF4	HTATIP2	3	cisbp__M0297	3.88	FALSE	0.265649
ATF4	IMPAD1	3	cisbp__M0297	3.88	FALSE	0.474113
ATF4	LARP4	4	cisbp__M0297	3.88	FALSE	0.122092
ATF4	MAT2A	1	cisbp__M0297	3.88	FALSE	0.0783996
ATF4	MTRF1L	6	cisbp__M0297	3.88	FALSE	0.132872
ATF4	NDUFB4	3	cisbp__M0297	3.88	FALSE	0.0444145
ATF4	NFAT5	2	cisbp__M0297	3.88	FALSE	0.114673
ATF4	NFE2L1	6	cisbp__M0297	3.88	FALSE	0.0517458
ATF4	NOL9	3	cisbp__M0297	3.88	FALSE	0.0852845
ATF4	PCF11	3	cisbp__M0297	3.88	FALSE	0.379469
ATF4	PCGF1	2	cisbp__M0297	3.88	FALSE	0.316029
ATF4	PPP1CC	4	cisbp__M0297	3.88	FALSE	0.0582749
ATF4	PPP3CB	3	cisbp__M0297	3.88	FALSE	0.0611054
ATF4	RANGAP1	1	cisbp__M0297	3.88	FALSE	0.0655947
ATF4	RPL10	4	cisbp__M0297	3.88	FALSE	0.443297
ATF4	RSPH3	1	cisbp__M0297	3.88	FALSE	0.224068
ATF4	SEC61A1	1	cisbp__M0297	3.88	FALSE	1.06246
ATF4	SNX12	3	cisbp__M0297	3.88	FALSE	0.134222
ATF4	SPTY2D1	3	cisbp__M0297	3.88	FALSE	0.204298
ATF4	SRSF2	1	cisbp__M0297	3.88	FALSE	0.577257
ATF4	TAF12	1	cisbp__M0297	3.88	FALSE	0.10998
ATF4	TMED2	4	cisbp__M0297	3.88	FALSE	0.117227
ATF4	USP15	6	cisbp__M0297	3.88	FALSE	0.0386489
ATF4	USP16	9	cisbp__M0297	3.88	FALSE	0.0737259
ATF4	USP7	1	cisbp__M0297	3.88	FALSE	0.146315
ATF4	DNAJC3	5	cisbp__M0342	3.87	FALSE	0.230736
ATF4	SEC24A	43	hocomoco__ATF4_MOUSE.H11MO.0.A	3.85	TRUE	2.17142
ATF4	CALU	5	transfac_pro__M01186	3.83	FALSE	0.0607992
ATF4	DNAJB11	3	transfac_pro__M01186	3.83	FALSE	0.286286
ATF4	EIF2A	3	transfac_pro__M01186	3.83	FALSE	0.118109
ATF4	EIF2AK3	3	transfac_pro__M01186	3.83	FALSE	0.0956214
ATF4	FNBP1	5	transfac_pro__M01186	3.83	FALSE	0.132618
ATF4	POLD4	4	transfac_pro__M01186	3.83	FALSE	0.10635
ATF4	SERP1	5	transfac_pro__M01186	3.83	FALSE	0.967785
ATF4	TBCCD1	5	transfac_pro__M01186	3.83	FALSE	0.104076
ATF4	SMG7	8	hocomoco__ATF1_HUMAN.H11MO.0.B	3.82	FALSE	0.150774
ATF4	ABCF2	81	transfac_pro__M00981	3.81	TRUE	0.0281
ATF4	AMD1	25	transfac_pro__M00981	3.81	TRUE	0.0342818
ATF4	ARF1	41	transfac_pro__M00981	3.81	TRUE	0.0407892
ATF4	ARIH1	127	transfac_pro__M00981	3.81	TRUE	0.0661361
ATF4	ARL5B	111	transfac_pro__M00981	3.81	TRUE	0.075264
ATF4	ARMCX3	90	transfac_pro__M00981	3.81	TRUE	0.0605586
ATF4	ATAD3B	22	transfac_pro__M00981	3.81	TRUE	0.347179
ATF4	ATF1	37	transfac_pro__M00981	3.81	TRUE	0.0807814
ATF4	ATF4	31	transfac_pro__M00981	3.81	TRUE	NA
ATF4	ATL3	64	transfac_pro__M00981	3.81	TRUE	0.179677
ATF4	ATP11B	45	transfac_pro__M00981	3.81	TRUE	0.119567
ATF4	AURKB	21	transfac_pro__M00981	3.81	TRUE	0.0687368
ATF4	AZIN1	120	transfac_pro__M00981	3.81	TRUE	0.0856316
ATF4	BBC3	27	transfac_pro__M00981	3.81	TRUE	0.17382
ATF4	BET1	56	transfac_pro__M00981	3.81	TRUE	0.0642427
ATF4	BRAF	144	transfac_pro__M00981	3.81	TRUE	0.0607917
ATF4	C18orf32	40	transfac_pro__M00981	3.81	TRUE	0.11055
ATF4	C1orf43	14	transfac_pro__M00981	3.81	TRUE	0.153627
ATF4	C20orf27	52	transfac_pro__M00981	3.81	TRUE	0.0519035
ATF4	C2orf74	30	transfac_pro__M00981	3.81	TRUE	0.157496
ATF4	CAMTA2	78	transfac_pro__M00981	3.81	TRUE	0.500248
ATF4	CCDC124	64	transfac_pro__M00981	3.81	TRUE	0.394699
ATF4	CCNI	121	transfac_pro__M00981	3.81	TRUE	0.71025
ATF4	CDC25C	42	transfac_pro__M00981	3.81	TRUE	0.0480578
ATF4	CDC37	61	transfac_pro__M00981	3.81	TRUE	0.0852804
ATF4	CDCA5	58	transfac_pro__M00981	3.81	TRUE	0.143134
ATF4	CFL2	57	transfac_pro__M00981	3.81	TRUE	0.360224
ATF4	CHCHD2	41	transfac_pro__M00981	3.81	TRUE	0.146412
ATF4	CHPF	144	transfac_pro__M00981	3.81	TRUE	0.0885831
ATF4	CHUK	20	transfac_pro__M00981	3.81	TRUE	0.110814
ATF4	CLCN3	140	transfac_pro__M00981	3.81	TRUE	0.0448631
ATF4	CLK1	30	transfac_pro__M00981	3.81	TRUE	0.806763
ATF4	CLK4	112	transfac_pro__M00981	3.81	TRUE	0.143932
ATF4	CLPB	43	transfac_pro__M00981	3.81	TRUE	0.0386222
ATF4	CLPTM1L	79	transfac_pro__M00981	3.81	TRUE	0.101505
ATF4	CLTC	86	transfac_pro__M00981	3.81	TRUE	0.0340388
ATF4	CNNM4	127	transfac_pro__M00981	3.81	TRUE	0.328029
ATF4	COX18	97	transfac_pro__M00981	3.81	TRUE	0.127464
ATF4	CREB3L2	138	transfac_pro__M00981	3.81	TRUE	0.25444
ATF4	CRELD1	94	transfac_pro__M00981	3.81	TRUE	0.458368
ATF4	CSNK1G2	140	transfac_pro__M00981	3.81	TRUE	0.143691
ATF4	CTDP1	62	transfac_pro__M00981	3.81	TRUE	0.0871072
ATF4	CUTA	44	transfac_pro__M00981	3.81	TRUE	0.0265787
ATF4	CWC25	54	transfac_pro__M00981	3.81	TRUE	0.0756781
ATF4	CYP51A1	50	transfac_pro__M00981	3.81	TRUE	0.061743
ATF4	DAD1	25	transfac_pro__M00981	3.81	TRUE	0.0766912
ATF4	DAP	78	transfac_pro__M00981	3.81	TRUE	0.115025
ATF4	DCTN3	81	transfac_pro__M00981	3.81	TRUE	0.0759472
ATF4	DDX17	79	transfac_pro__M00981	3.81	TRUE	0.0361445
ATF4	DDX19A	129	transfac_pro__M00981	3.81	TRUE	0.123931
ATF4	DERL2	10	transfac_pro__M00981	3.81	TRUE	0.160073
ATF4	DUSP1	144	transfac_pro__M00981	3.81	TRUE	0.10896
ATF4	EEF2	103	transfac_pro__M00981	3.81	TRUE	0.0969215
ATF4	EIF5	50	transfac_pro__M00981	3.81	TRUE	0.106304
ATF4	ELL	41	transfac_pro__M00981	3.81	TRUE	0.925605
ATF4	ELL2	138	transfac_pro__M00981	3.81	TRUE	0.396954
ATF4	ENSA	70	transfac_pro__M00981	3.81	TRUE	0.0467798
ATF4	ENTPD6	24	transfac_pro__M00981	3.81	TRUE	0.285378
ATF4	ETV2	105	transfac_pro__M00981	3.81	TRUE	0.649032
ATF4	EXO1	78	transfac_pro__M00981	3.81	TRUE	0.0328788
ATF4	FAHD2B	84	transfac_pro__M00981	3.81	TRUE	0.107103
ATF4	FAM174A	92	transfac_pro__M00981	3.81	TRUE	0.553342
ATF4	FAM50A	130	transfac_pro__M00981	3.81	TRUE	0.147947
ATF4	FBXO28	26	transfac_pro__M00981	3.81	TRUE	0.172988
ATF4	FKBP11	61	transfac_pro__M00981	3.81	TRUE	0.508658
ATF4	FKBP2	30	transfac_pro__M00981	3.81	TRUE	0.0771585
ATF4	FKBPL	66	transfac_pro__M00981	3.81	TRUE	0.0487147
ATF4	FNDC3B	11	transfac_pro__M00981	3.81	TRUE	0.117718
ATF4	FOSB	137	transfac_pro__M00981	3.81	TRUE	0.366068
ATF4	FRAT2	44	transfac_pro__M00981	3.81	TRUE	0.148258
ATF4	FRMD3	15	transfac_pro__M00981	3.81	TRUE	0.229163
ATF4	GBF1	49	transfac_pro__M00981	3.81	TRUE	0.0764583
ATF4	GLS	23	transfac_pro__M00981	3.81	TRUE	0.0452589
ATF4	GLYR1	123	transfac_pro__M00981	3.81	TRUE	0.0929626
ATF4	GOLGA1	34	transfac_pro__M00981	3.81	TRUE	0.120099
ATF4	GOLGA5	87	transfac_pro__M00981	3.81	TRUE	0.898917
ATF4	GOT1	25	transfac_pro__M00981	3.81	TRUE	0.121709
ATF4	GPBP1	144	transfac_pro__M00981	3.81	TRUE	0.129637
ATF4	GTF3C1	136	transfac_pro__M00981	3.81	TRUE	0.0882354
ATF4	HAUS6	27	transfac_pro__M00981	3.81	TRUE	0.0373064
ATF4	HCG18	80	transfac_pro__M00981	3.81	TRUE	0.362727
ATF4	HIPK1	115	transfac_pro__M00981	3.81	TRUE	0.0611303
ATF4	HIST1H2BJ	48	transfac_pro__M00981	3.81	TRUE	0.219074
ATF4	HSPA5	67	transfac_pro__M00981	3.81	TRUE	0.218605
ATF4	HYOU1	34	transfac_pro__M00981	3.81	TRUE	0.404303
ATF4	IFT20	82	transfac_pro__M00981	3.81	TRUE	0.111269
ATF4	IP6K1	43	transfac_pro__M00981	3.81	TRUE	0.164907
ATF4	ISCA1	32	transfac_pro__M00981	3.81	TRUE	0.0315369
ATF4	JUN	119	transfac_pro__M00981	3.81	TRUE	0.0648843
ATF4	KDELR3	45	transfac_pro__M00981	3.81	TRUE	0.134101
ATF4	KLF13	76	transfac_pro__M00981	3.81	TRUE	0.321917
ATF4	KPTN	88	transfac_pro__M00981	3.81	TRUE	0.0795653
ATF4	LARP7	140	transfac_pro__M00981	3.81	TRUE	0.0236516
ATF4	LETM2	138	transfac_pro__M00981	3.81	TRUE	0.158062
ATF4	MAP3K7	56	transfac_pro__M00981	3.81	TRUE	0.0301152
ATF4	MEPCE	46	transfac_pro__M00981	3.81	TRUE	0.179881
ATF4	MIS12	12	transfac_pro__M00981	3.81	TRUE	0.159557
ATF4	MTHFSD	112	transfac_pro__M00981	3.81	TRUE	0.244826
ATF4	NSUN6	78	transfac_pro__M00981	3.81	TRUE	0.0875693
ATF4	NUFIP2	47	transfac_pro__M00981	3.81	TRUE	0.0629339
ATF4	NUP133	119	transfac_pro__M00981	3.81	TRUE	0.0775935
ATF4	NUP153	49	transfac_pro__M00981	3.81	TRUE	0.113868
ATF4	NUP188	36	transfac_pro__M00981	3.81	TRUE	0.0339324
ATF4	ODC1	40	transfac_pro__M00981	3.81	TRUE	0.0180085
ATF4	ORMDL3	73	transfac_pro__M00981	3.81	TRUE	0.174014
ATF4	OTUD6B	105	transfac_pro__M00981	3.81	TRUE	0.120718
ATF4	PAFAH1B2	70	transfac_pro__M00981	3.81	TRUE	0.159548
ATF4	PAQR4	40	transfac_pro__M00981	3.81	TRUE	0.042598
ATF4	PCIF1	44	transfac_pro__M00981	3.81	TRUE	0.0841679
ATF4	PDZD8	98	transfac_pro__M00981	3.81	TRUE	0.0405394
ATF4	PHF5A	56	transfac_pro__M00981	3.81	TRUE	0.0752834
ATF4	PIGA	36	transfac_pro__M00981	3.81	TRUE	0.145639
ATF4	PMAIP1	83	transfac_pro__M00981	3.81	TRUE	0.112562
ATF4	PMVK	122	transfac_pro__M00981	3.81	TRUE	0.0684018
ATF4	PPM1A	143	transfac_pro__M00981	3.81	TRUE	0.0775845
ATF4	PPM1D	119	transfac_pro__M00981	3.81	TRUE	0.163172
ATF4	PPOX	11	transfac_pro__M00981	3.81	TRUE	0.042032
ATF4	PPP1R15A	140	transfac_pro__M00981	3.81	TRUE	0.966282
ATF4	PPP1R15B	48	transfac_pro__M00981	3.81	TRUE	0.170925
ATF4	PPP2R1A	60	transfac_pro__M00981	3.81	TRUE	0.0220116
ATF4	PPP6R3	42	transfac_pro__M00981	3.81	TRUE	0.0732124
ATF4	PREPL	21	transfac_pro__M00981	3.81	TRUE	0.239911
ATF4	PRKD2	68	transfac_pro__M00981	3.81	TRUE	0.175562
ATF4	PRKG1	45	transfac_pro__M00981	3.81	TRUE	0.0955777
ATF4	PRR3	143	transfac_pro__M00981	3.81	TRUE	0.143576
ATF4	PSME4	39	transfac_pro__M00981	3.81	TRUE	0.116894
ATF4	QARS	33	transfac_pro__M00981	3.81	TRUE	0.131156
ATF4	RAB1A	107	transfac_pro__M00981	3.81	TRUE	0.136321
ATF4	RAB6A	137	transfac_pro__M00981	3.81	TRUE	0.0880615
ATF4	RAD17	45	transfac_pro__M00981	3.81	TRUE	0.162416
ATF4	RELA	54	transfac_pro__M00981	3.81	TRUE	0.523164
ATF4	RNF139	37	transfac_pro__M00981	3.81	TRUE	0.136823
ATF4	RNPS1	133	transfac_pro__M00981	3.81	TRUE	0.119389
ATF4	RPL18	93	transfac_pro__M00981	3.81	TRUE	0.254943
ATF4	RPL9	79	transfac_pro__M00981	3.81	TRUE	0.16421
ATF4	RPLP2	66	transfac_pro__M00981	3.81	TRUE	0.475924
ATF4	RPSA	68	transfac_pro__M00981	3.81	TRUE	0.194495
ATF4	RRP1	88	transfac_pro__M00981	3.81	TRUE	0.102314
ATF4	SAP30BP	62	transfac_pro__M00981	3.81	TRUE	0.0909629
ATF4	SDF2	76	transfac_pro__M00981	3.81	TRUE	0.0748453
ATF4	SEC24D	60	transfac_pro__M00981	3.81	TRUE	0.0775034
ATF4	SEC61G	29	transfac_pro__M00981	3.81	TRUE	0.220504
ATF4	SF1	94	transfac_pro__M00981	3.81	TRUE	0.229486
ATF4	SHMT2	17	transfac_pro__M00981	3.81	TRUE	0.032203
ATF4	SLC25A25	139	transfac_pro__M00981	3.81	TRUE	0.0982819
ATF4	SLC25A3	55	transfac_pro__M00981	3.81	TRUE	0.118068
ATF4	SLC35B1	81	transfac_pro__M00981	3.81	TRUE	0.109686
ATF4	SLC35E1	43	transfac_pro__M00981	3.81	TRUE	0.0940509
ATF4	SMNDC1	71	transfac_pro__M00981	3.81	TRUE	0.107317
ATF4	SND1	50	transfac_pro__M00981	3.81	TRUE	0.110526
ATF4	SPAG4	144	transfac_pro__M00981	3.81	TRUE	0.164904
ATF4	SRSF1	76	transfac_pro__M00981	3.81	TRUE	0.0315322
ATF4	SRSF3	70	transfac_pro__M00981	3.81	TRUE	0.0756336
ATF4	SRSF5	39	transfac_pro__M00981	3.81	TRUE	0.125554
ATF4	SRSF6	40	transfac_pro__M00981	3.81	TRUE	0.0489795
ATF4	SSR4	114	transfac_pro__M00981	3.81	TRUE	0.542971
ATF4	STT3A	56	transfac_pro__M00981	3.81	TRUE	0.163851
ATF4	TAF10	128	transfac_pro__M00981	3.81	TRUE	0.145588
ATF4	TFRC	42	transfac_pro__M00981	3.81	TRUE	0.344393
ATF4	TMEM147	136	transfac_pro__M00981	3.81	TRUE	0.0285374
ATF4	TMEM39A	144	transfac_pro__M00981	3.81	TRUE	0.245108
ATF4	TMUB2	84	transfac_pro__M00981	3.81	TRUE	0.0951607
ATF4	TNFAIP1	113	transfac_pro__M00981	3.81	TRUE	0.173014
ATF4	TNKS2	27	transfac_pro__M00981	3.81	TRUE	0.216475
ATF4	TOPBP1	36	transfac_pro__M00981	3.81	TRUE	0.0496824
ATF4	TPM3	49	transfac_pro__M00981	3.81	TRUE	0.0547774
ATF4	TPT1	117	transfac_pro__M00981	3.81	TRUE	2.91495
ATF4	TRA2B	85	transfac_pro__M00981	3.81	TRUE	0.128352
ATF4	TRIM39	102	transfac_pro__M00981	3.81	TRUE	0.0656133
ATF4	TRMT5	53	transfac_pro__M00981	3.81	TRUE	0.0855484
ATF4	TTTY14	53	transfac_pro__M00981	3.81	TRUE	0.13335
ATF4	TUBGCP6	33	transfac_pro__M00981	3.81	TRUE	0.249066
ATF4	UBA52	48	transfac_pro__M00981	3.81	TRUE	0.21323
ATF4	UBE2H	144	transfac_pro__M00981	3.81	TRUE	0.0741457
ATF4	UBE2J1	45	transfac_pro__M00981	3.81	TRUE	1.20647
ATF4	USP48	103	transfac_pro__M00981	3.81	TRUE	0.0489101
ATF4	USPL1	33	transfac_pro__M00981	3.81	TRUE	0.185165
ATF4	VPS11	40	transfac_pro__M00981	3.81	TRUE	0.0630876
ATF4	WBP1	16	transfac_pro__M00981	3.81	TRUE	0.0725812
ATF4	WBP11	51	transfac_pro__M00981	3.81	TRUE	0.0212793
ATF4	WBP2	23	transfac_pro__M00981	3.81	TRUE	0.0280226
ATF4	WDR82	137	transfac_pro__M00981	3.81	TRUE	0.187837
ATF4	WSB1	137	transfac_pro__M00981	3.81	TRUE	0.131665
ATF4	XPNPEP3	143	transfac_pro__M00981	3.81	TRUE	0.0332689
ATF4	YTHDC1	93	transfac_pro__M00981	3.81	TRUE	0.0524015
ATF4	YWHAG	67	transfac_pro__M00981	3.81	TRUE	0.179344
ATF4	ZC3H4	144	transfac_pro__M00981	3.81	TRUE	0.218878
ATF4	ZFAND2A	51	transfac_pro__M00981	3.81	TRUE	0.490242
ATF4	ZFY	120	transfac_pro__M00981	3.81	TRUE	0.348024
ATF4	ZFYVE27	140	transfac_pro__M00981	3.81	TRUE	0.10478
ATF4	ZNF335	137	transfac_pro__M00981	3.81	TRUE	0.318826
ATF4	ZNF511	73	transfac_pro__M00981	3.81	TRUE	0.0526945
ATF4	ERLEC1	3	taipale_tf_pairs__ATF4_CEBPD_NGATGATGCAATNN_CAP	3.8	TRUE	1.08636
ATF4	SQSTM1	4	taipale_tf_pairs__ATF4_CEBPD_NGATGATGCAATNN_CAP	3.8	TRUE	0.86158
ATF4	SSR3	18	taipale_tf_pairs__ATF4_CEBPD_NGATGATGCAATNN_CAP	3.8	TRUE	1.13559
ATF4	ERP44	2	transfac_pro__M01186	3.71	FALSE	0.0803336
ATF4	FAU	5	transfac_pro__M01186	3.71	FALSE	0.570578
ATF4	KDELR1	3	transfac_pro__M01186	3.71	FALSE	0.465372
ATF4	KDELR2	3	transfac_pro__M01186	3.71	FALSE	0.663085
ATF4	P4HA3	4	transfac_pro__M01186	3.71	FALSE	0.0308677
ATF4	TACC3	4	transfac_pro__M01186	3.71	FALSE	0.0950722
ATF4	TM9SF2	4	transfac_pro__M01186	3.71	FALSE	0.0364862
ATF4	VPS4B	7	transfac_pro__M01186	3.71	FALSE	0.113547
ATF4	ACADVL	1	cisbp__M3088	3.67	FALSE	0.0360374
ATF4	ARRDC3	4	cisbp__M3088	3.67	FALSE	0.337264
ATF4	EIF3B	6	cisbp__M3088	3.67	FALSE	0.0406834
ATF4	MED29	4	cisbp__M3088	3.67	FALSE	0.12111
ATF4	PLK4	2	cisbp__M3088	3.67	FALSE	0.0786141
ATF4	POLR3D	1	cisbp__M3088	3.67	FALSE	0.190571
ATF4	SH2B1	1	cisbp__M3088	3.67	FALSE	0.225995
ATF4	ZGPAT	1	cisbp__M3088	3.67	FALSE	0.0553278
ATF4	ZNF701	1	cisbp__M3088	3.67	FALSE	0.10677
ATF4	ZNF718	1	cisbp__M3088	3.67	FALSE	0.0336056
ATF4	ZNF778	1	cisbp__M3088	3.67	FALSE	0.178509
ATF4	SLC3A2	9	swissregulon__hs__ATF4.p2	3.62	TRUE	0.125952
ATF4	SYVN1	2	taipale_tf_pairs__CEBPG_ATF4_NNATGAYGCAAT_CAP	3.62	TRUE	1.02881
ATF4	BLNK	6	cisbp__M0342	3.59	FALSE	0.279598
ATF4	RAP2C	2	cisbp__M0342	3.59	FALSE	0.285771
ATF4	SLC25A4	10	cisbp__M0342	3.59	FALSE	0.674133
ATF4	YKT6	3	cisbp__M0342	3.59	FALSE	0.064267
ATF4	ABTB2	13	hocomoco__ATF2_HUMAN.H11MO.2.C	3.58	FALSE	0.246095
ATF4	ADAP1	49	swissregulon__hs__ATF4.p2	3.5	TRUE	0.169847
ATF4	AKIRIN1	45	swissregulon__hs__ATF4.p2	3.5	TRUE	0.311926
ATF4	ATG5	50	swissregulon__hs__ATF4.p2	3.5	TRUE	0.0533803
ATF4	BCAR3	31	swissregulon__hs__ATF4.p2	3.5	TRUE	0.239603
ATF4	BRD2	50	swissregulon__hs__ATF4.p2	3.5	TRUE	0.29981
ATF4	CCNL1	42	swissregulon__hs__ATF4.p2	3.5	TRUE	0.379977
ATF4	CENPN	37	swissregulon__hs__ATF4.p2	3.5	TRUE	0.077887
ATF4	CHPF2	24	swissregulon__hs__ATF4.p2	3.5	TRUE	0.0925111
ATF4	CIRBP	36	swissregulon__hs__ATF4.p2	3.5	TRUE	0.312343
ATF4	CLCN4	48	swissregulon__hs__ATF4.p2	3.5	TRUE	0.120189
ATF4	CNTROB	46	swissregulon__hs__ATF4.p2	3.5	TRUE	0.15339
ATF4	CSNK1A1	9	swissregulon__hs__ATF4.p2	3.5	TRUE	0.364667
ATF4	GAK	15	swissregulon__hs__ATF4.p2	3.5	TRUE	0.0877567
ATF4	GLYCTK	45	swissregulon__hs__ATF4.p2	3.5	TRUE	0.294836
ATF4	GTPBP1	66	swissregulon__hs__ATF4.p2	3.5	TRUE	0.39023
ATF4	HERPUD1	12	swissregulon__hs__ATF4.p2	3.5	TRUE	0.38839
ATF4	LSM12	28	swissregulon__hs__ATF4.p2	3.5	TRUE	0.0372049
ATF4	LSM2	41	swissregulon__hs__ATF4.p2	3.5	TRUE	0.0439434
ATF4	MAP3K13	46	swissregulon__hs__ATF4.p2	3.5	TRUE	0.0216451
ATF4	MAST3	42	swissregulon__hs__ATF4.p2	3.5	TRUE	0.135732
ATF4	MBD3	26	swissregulon__hs__ATF4.p2	3.5	TRUE	0.044862
ATF4	MBNL2	55	swissregulon__hs__ATF4.p2	3.5	TRUE	0.383206
ATF4	MMGT1	46	swissregulon__hs__ATF4.p2	3.5	TRUE	0.0973182
ATF4	MNT	45	swissregulon__hs__ATF4.p2	3.5	TRUE	0.265256
ATF4	PAFAH1B1	57	swissregulon__hs__ATF4.p2	3.5	TRUE	0.0427084
ATF4	PKMYT1	2	swissregulon__hs__ATF4.p2	3.5	TRUE	0.070462
ATF4	PPP2CA	58	swissregulon__hs__ATF4.p2	3.5	TRUE	0.0209191
ATF4	PPP2R2A	47	swissregulon__hs__ATF4.p2	3.5	TRUE	0.212743
ATF4	PPP6C	25	swissregulon__hs__ATF4.p2	3.5	TRUE	0.0340834
ATF4	SH3GL1	29	swissregulon__hs__ATF4.p2	3.5	TRUE	0.111909
ATF4	SP3	2	swissregulon__hs__ATF4.p2	3.5	TRUE	0.212664
ATF4	TPM4	48	swissregulon__hs__ATF4.p2	3.5	TRUE	0.272093
ATF4	TRMT61A	43	swissregulon__hs__ATF4.p2	3.5	TRUE	0.175554
ATF4	USP9X	53	swissregulon__hs__ATF4.p2	3.5	TRUE	0.113178
[truncated: 70,193 more rows]
