# Supplementary material for: HemaScope: A Tool for Analyzing Single-cell and Spatial Transcriptomics Data of Hematopoietic Cells
Source: Genomics Proteomics Bioinformatics. 2025 Jan 25;23(2):qzaf002. doi: 10.1093/gpbjnl/qzaf002 (PMC12374577; doi:10.1093/gpbjnl/qzaf002)
Supplement: qzaf002_Supplementary_Data [file qzaf002_supplementary_data.zip › Table S5.xlsx]

## Sheet: Table S5. Cell cycle related ge
Table S5 Cell cycle-related genes
Gene	Phase	Ensembl
Anln	G2-M	ENSMUSG00000036777
Anp32e	G2-M	ENSMUSG00000015749
Atad2	G1-S	ENSMUSG00000022360
Aurka	G2-M	ENSMUSG00000027496
Aurkb	G2-M	ENSMUSG00000020897
Birc5	G2-M	ENSMUSG00000017716
Blm	G1-S	ENSMUSG00000030528
Brip1	G1-S	ENSMUSG00000034329
Bub1	G2-M	ENSMUSG00000027379
Casp8ap2	G1-S	ENSMUSG00000028282
Cbx5	G2-M	ENSMUSG00000009575
Ccnb2	G2-M	ENSMUSG00000032218
Ccne2	G1-S	ENSMUSG00000028212
Cdc20	G2-M	ENSMUSG00000006398
Cdc25c	G2-M	ENSMUSG00000044201
Cdc45	G1-S	ENSMUSG00000000028
Cdc6	G1-S	ENSMUSG00000017499
Cdca2	G2-M	ENSMUSG00000048922
Cdca3	G2-M	ENSMUSG00000023505
Cdca7	G1-S	ENSMUSG00000055612
Cdca8	G2-M	ENSMUSG00000028873
Cdk1	G2-M	ENSMUSG00000019942
Cenpa	G2-M	ENSMUSG00000029177
Cenpe	G2-M	ENSMUSG00000045328
Cenpf	G2-M	ENSMUSG00000026605
Cenpu	G1-S	ENSMUSG00000031629
Chaf1b	G1-S	ENSMUSG00000022945
Ckap2	G2-M	ENSMUSG00000037725
Ckap2l	G2-M	ENSMUSG00000048327
Ckap5	G2-M	ENSMUSG00000040549
Cks1b	G2-M	ENSMUSG00000028044
Cks2	G2-M	ENSMUSG00000062248
Clspn	G1-S	ENSMUSG00000042489
Ctcf	G2-M	ENSMUSG00000005698
Dlgap5	G2-M	ENSMUSG00000037544
Dscc1	G1-S	ENSMUSG00000022422
Dtl	G1-S	ENSMUSG00000037474
E2f8	G1-S	ENSMUSG00000046179
Ect2	G2-M	ENSMUSG00000027699
Exo1	G1-S	ENSMUSG00000039748
Fam64a	G2-M	ENSMUSG00000020808
Fen1	G1-S	ENSMUSG00000024742
G2e3	G2-M	ENSMUSG00000035293
Gas2l3	G2-M	ENSMUSG00000074802
Gins2	G1-S	ENSMUSG00000031821
Gmnn	G1-S	ENSMUSG00000006715
Gtse1	G2-M	ENSMUSG00000022385
Hells	G1-S	ENSMUSG00000025001
Hjurp	G2-M	ENSMUSG00000044783
Hmgb2	G2-M	ENSMUSG00000054717
Hmmr	G2-M	ENSMUSG00000020330
Hn1	G2-M	ENSMUSG00000020737
Kif11	G2-M	ENSMUSG00000012443
Kif20b	G2-M	ENSMUSG00000024795
Kif23	G2-M	ENSMUSG00000032254
Kif2c	G2-M	ENSMUSG00000028678
Lbr	G2-M	ENSMUSG00000004880
Mcm2	G1-S	ENSMUSG00000002870
Mcm4	G1-S	ENSMUSG00000022673
Mcm5	G1-S	ENSMUSG00000005410
Mcm6	G1-S	ENSMUSG00000026355
Mki67	G2-M	ENSMUSG00000031004
Msh2	G1-S	ENSMUSG00000024151
Nasp	G1-S	ENSMUSG00000028693
Ncapd2	G2-M	ENSMUSG00000038252
Ndc80	G2-M	ENSMUSG00000024056
Nek2	G2-M	ENSMUSG00000026622
Nuf2	G2-M	ENSMUSG00000026683
Nusap1	G2-M	ENSMUSG00000027306
Pcna	G1-S	ENSMUSG00000027342
Pola1	G1-S	ENSMUSG00000006678
Pold3	G1-S	ENSMUSG00000030726
Prim1	G1-S	ENSMUSG00000025395
Psrc1	G2-M	ENSMUSG00000068744
Rad51	G1-S	ENSMUSG00000027323
Rad51ap1	G1-S	ENSMUSG00000030346
Rangap1	G2-M	ENSMUSG00000022391
Rfc2	G1-S	ENSMUSG00000023104
Rpa2	G1-S	ENSMUSG00000028884
Rrm1	G1-S	ENSMUSG00000030978
Rrm2	G1-S	ENSMUSG00000020649
Slbp	G1-S	ENSMUSG00000004642
Smc4	G2-M	ENSMUSG00000034349
Tacc3	G2-M	ENSMUSG00000037313
Tipin	G1-S	ENSMUSG00000032397
Tmpo	G2-M	ENSMUSG00000019961
Top2a	G2-M	ENSMUSG00000020914
Tpx2	G2-M	ENSMUSG00000027469
Ttk	G2-M	ENSMUSG00000038379
Tubb4b	G2-M	ENSMUSG00000036752
Tyms	G1-S	ENSMUSG00000025747
Ube2c	G2-M	ENSMUSG00000001403
Ubr7	G1-S	ENSMUSG00000041712
Uhrf1	G1-S	ENSMUSG00000001228
Ung	G1-S	ENSMUSG00000029591
Usp1	G1-S	ENSMUSG00000028560
Wdr76	G1-S	ENSMUSG00000027242
