# Supplementary material for: HemaScope: A Tool for Analyzing Single-cell and Spatial Transcriptomics Data of Hematopoietic Cells
Source: Genomics Proteomics Bioinformatics. 2025 Jan 25;23(2):qzaf002. doi: 10.1093/gpbjnl/qzaf002 (PMC12374577; doi:10.1093/gpbjnl/qzaf002)
Supplement: qzaf002_Supplementary_Data [file qzaf002_supplementary_data.zip › Table S7.xlsx]

## Sheet: mouse
Table S7 Lineage-related genes for mice
Note: HSC, hematopoietic stem cell; MPP, multipotent progenitor; Erythroid, erythroid lineage cell; Lymphoid, lymphoid lineage cell; Myeloid, myeloid lineage cell.
HSC	MPP	Erythroid	Lymphoid	Myeloid
Slamf1	Mki67	Klf1	Tcf3	Gfi1
Itga2b	Mpo	Gata1	Ikzf1	Spi1
Kit	Elane	Mpl	Notch1	Mpo
Ly6a	Ctsg	Epor	Flt3	Csf2rb
Bmi1	Calr	Vwf	Dntt	Csf1r
Gata2		Zfpm1	Btg2	Gfi1b
Hlf		Fhl1	Tcf7	Hk3
Meis1		Adgrg2	Rag1	Csf2ra
Mpl		Cavin2	Ptprc	Csf3r
Mcl1		Gypa	Ly6a	Sp1
Gfi1		Tfrc	Blnk	Fcgr3
Gfi1b		Hbb-bs
Hoxb5		Hbb-y
