# Supplementary material for: HemaScope: A Tool for Analyzing Single-cell and Spatial Transcriptomics Data of Hematopoietic Cells
Source: Genomics Proteomics Bioinformatics. 2025 Jan 25;23(2):qzaf002. doi: 10.1093/gpbjnl/qzaf002 (PMC12374577; doi:10.1093/gpbjnl/qzaf002)
Supplement: qzaf002_Supplementary_Data [file qzaf002_supplementary_data.zip › Table S3.xlsx]

## Sheet: Table S3
Table S3 Marker genes of human hematopoietic cells
Note: CD34+ pre-B cell, CD34+ pre-B progenitor cell; CD34+ pre-T cell, CD34+ pre-T progenitor cell; hMSC-treated B cell, human mesenchymal stem cell-treated B cell; M2 macrophage, M2-polarized macrophage; Monocyte-DC progenitor, monocyte-dendritic cell progenitor.
Cell types	Marker genes	PubMed ID
Activated memory T cell	CD25,CD45RO,Ki67,CD3	35422106
B cell	CD19,CD20,MB2,CD10,CD34,HLA-DR,PAX5,CD24,CD79a,LMO2,HGAL,BCL2,BCL6,CD79B,CD52,CD45,CD38,CD43,CD23,CD1d,IgM,CD21,CD5,CD27,CD40,HLA-DRA,IGKC,BLK,IGL,MME,CD79A,TERF2,IGHA1,IGHG1,TCL18,TCL1A,BLNK,AL713998.1,ARPP21,RPS4Y2,CD72,VPREB3,FCRL1,CD22,MS4A1,BANK1,IL7R,RAG1,TNFRSF13C,EIF4EBP1,RAG2	1592393;2365993;6952922;9226174;12360049;16181617;21502424;23575078;30279229;31367246;31681331;32325141;32470390;32485263;32538534;33227818;33242413;33649772;33846355;33963182;34148065;34349096;35090788;35297204
B progenitor cell	LTB	32997960
Blast cell	CD13,CD34,HLA-DR	25625182
Bone marrow stem cell	CD44,CD90,CD34,CD166,CD14,CD29,CD105,CD45,CD73	26410417
Bone marrow stromal cell	Laminin subunit gamma-2	12358928
CD14+ CD16- monocyte	FCN1,CD14	34349096
CD14- CD16+ monocyte	FCGR3A,FCN1	34349096
CD34+ common lymphoid progenitor cell	DNTT,IGLL1	35260165
CD34+ erythroid progenitor cell	APOC1,TMEM14C	35260165
CD34+ granulocytic progenitor cell	PRTN3,ELANE,PRSS57	35260165
CD34+ hematopoietic stem cell	PRDX1,AVP,SPINK2	35260165
CD34+ lympho-myeloid progenitor cell	DNTT	35260165
CD34+ megakaryocyte-erythroid progenitor cell	SERPINB1,CYTL1	35260165
CD34+ pre-B cell	IGLL1,STMN1,VPREB1,CD79B	35260165
CD34+ pre-T cell	NKG7,GNLY	35260165
CD4+ T cell	CD3E,CD4,IL7R,CCR7,FAM102A	32325141;33227818
CD8+ T cell	TPSAB2,TPSAB1,CPA3,KIT,MS4A2,CD8A,MAL,CD8B,CST7,THEMIS,CD28,ANK3,IKZF3,PRF1,ZBTB38,AQP3,PRDM1,PLCG2,CD3E,IL32,JUNB,IL7R,APC	32302573;32325141;33227818;34653364;35260165;35316223
Central memory CD4+ T cell	CCR7	30262565
Central memory CD8+ T cell	CCR7,SELL,IL7R	30262565;32881995
Central memory T cell	CCR7,CD45RA	34852222
Classical monocyte	CD14,CD16	31402908
Common DC progenitor	CD34,CD38,CD45RA,CD123	28650480;29313948
Common lymphoid progenitor	CD34,FLT3,CD7,CD10	28650480
Common lymphoid progenitor cell	SPINK2,DNTT	34349096
Common myeloid progenitor	CD34,CD38,CD123	28650480
Common myeloid progenitor cell	CD114,CD131	31126997
Conventional dendritic cell	HLA-DR,CD141,CLEC9A,BDCA1,BDCA3,XCR1,CD1c,CD59	31402908;32735845
Cytotoxic CD4+ T cell	CD4,GZMA	32485263
Cytotoxic CD8+ T cell	SLAMF7,GZMA,CD8,GNLY,CD8A	32485263;34349096
Cytotoxic natural killer cell	KLRF1,XCL1	34349096
Dendritic cell	CD1a,CD40,CD80,MHC class II,CD86,HLA-DR,PDL2,CD45,CD11c,CCL17,CLEC9A,CD1C,LAMP3,IRF7,IRF8,PLAC8	10661571;27809931;32849606;33242413;34659209;35260165
Dendritic cell lineage	SIGLEC6,AXL,CD123,CD33,CD2,SIRPA	32735845
Dendritic cell progenitor	CD34,CD115,CD45RA,CD135,CD123,CD116,CD117,CD33,CD169,CX3CR1,CD303,CD22,AXL,SIGLEC6	26292072;29313948
Differentiating progenitor cell	CDK6	32997960
Early B cell	DNTT	33218352
Early CD34+ megakaryocyte-erythroid progenitor cell	SERPINB1,HSP90AB1,CYTL1,TMEM14C	35260165
Early erythroid progenitor cell	GATA2	32997960
Early megakaryocyte progenitor cell	GATA2	32997960
Early myeloid cell	CD13,CD123	33087716
Early neutrophil	CD71	32814027
Early-erythroblast	AHSP,TMEM14C	35260165
Effector memory T cell	CD45RA	34852222
Endothelial cell	CD34,FLT1,CXCR4,PLVAP,EDG1,EDG3,CD117,CD146,CD31,CD62E,CD62P,TIE-2,CD106,EDG6,EDG5,EDG8,VE-Cadherin,VEGFR-2,CD144	12459053;31819035;32485263;32493379;33561425;35422106
Endothelial progenitor cell	CD34,CD133,NANOG,CD117,VE-Cadherin,CD31,VEGFR-2,CD90,CD135	21672077;25965197;27110541
Eosinophil	Siglec-8,LYZ,RETN,S100A8,S100A9	32814027;35260165
Epithelial cell	EpCAM,CD14,CD45	26287250
Erythroblast	AHSP,HBB,HBA2	35260165
Erythrocyte	ALDH,GYPA,CD235a,HBA1,AHSP,HBB,HBQ1,SLC4A1,RHCE,HBG2,HBA2,HBG1,ALAS2,HBM,CA1,GPA,CD71,CD117,CD36,CD34,CD105,HBD,TFRC,ENG,TFR2,GYPC	18510759;31601799;32470390;33242413;34021930;34349096;34516827
Erythroid precursor	GlyA,CD35	12459053;25582385
Erythroid progenitor cell	CA1,HBD	34349096
Exhausted CD8+ T cell	TIM3,CD8,LAG3	32881995
Fibrocyte	CD45	31196946
Follicular B cell	CD79A,CD74	35260165
Gamma delta T cell	TRDC,TRGV9	34349096
Granulocyte	CD11b,CD15,CD14	31473184;32497024;33242413
Granulocyte-monocyte progenitor	MPO,AZU1	34349096
Granulocyte-monocyte progenitor cell	MPO,AZU1	34349096
Granulocytic-UNK	MPO,RETN,LYZ	35260165
GZMK+ CD8+ cell	CD8A,GZMK	34349096
Hematopoietic cell	TdT,CD45,CD117,CD8,CD4,CD20,CD11b,CD45RA,CD33,CD19,CD123,CD3,CD38,CD90,CD34	389309;12459053;21551058;31819035
Hematopoietic progenitor cell	CD34,ALDH,MSRB3,AL157895.1,MEIS1,CRHBP,FAM124B,CRYGD,AVP,FAM301,HOXA3,KCNJ13,HOXB6,LAPTM4B,EXD2,ATP8B4,CLEC3B,ELN,HTR1F,ANGPT1,MYCT1,FLT3,HLF,KLF1,THY1,SPINK2,MPL,VWF,MMRN1	12459053;18510759;32470390;34349096
Hematopoietic stem cell	ALDH1A1,BMI1,CD33,CD34,CD38,CD44,CD48,FLT3,GATA2,GFI1,MCL1,MYB,PTEN,SPI1,CXCR4,ABCG2,CD93,CD244,CDCP1,ESAM,SCA-1,EVI1,CD135,FLK2,CD127,CD49f,CD41,CD309,FLK1,CD117,SCF,CD110,c-Myc,CD271,CD31,CD243,CD45,CD111,CD150,CD90,CD106,PLZF,CD184,CD133,CD338,EPCR,CD105,STAT5a,STAT5b,VEGFR-2,Erythropoietin receptor,Podocalyxin,Prominin 2,Spi-B,CD202b,Fgd5,Ctnnal1,AVP,MMRN1,HOXB6,HOXA3,HLF,KCNJ13,ANGPT1,ELN,CR…	12459053;24886724;31160568;31178255;31645648;32470390;32997960;33087716;33242413;33876209;34349096;28650480
hMSC-treated B cell	CD40,CD27,CD5,CD23,CD1d,CD24,CD38,CD43,IgM,CD21	31367246
Immature B cell	TCL1A,PAX5	34349096
Immature neutrophil	CST3,CTSS	35260165
Immune cell	CD45,PTPRC	35017721;35297204
Innate lymphoid cell	CD161,CD194	34193344
Leukemic progenitor cell	CD38,CD34	31371381
LTF+ granulocyte	CAMP,LTF	34349096
Lymphocyte	TdT,CD8,CD4,CD2,CD14,CD45,CD11b,CD19,CD22,CD3,CD5,SASH3	2473798;9154386;20546907;26287250;33087716;33707421;33876203
Lymphoid progenitor cell	SELL	32997960
Lymphoid-primed multipotent progenitor	CD34,CD45RA	28650480
Lymphoid-primed multipotent progenitor cell	CD52,CD45RA,CD38,CD10,CSF3R,CD62L,ITGA2B,SPINK2,FCER1A,HBD,EGR1	29545397;34349096
M2 macrophage	CD206,CD163,ARG,CCL2,IL-10,FIZZ1,MRC1	27976373;29022575;30683851
Macrophage	CD68,F4/80,Mac-1,CD14,CD206,ARG1,IRF5,CD86,CD163,CD204,CD209,CD34,ITGAM,CSF3R,CD169,CXCL9,SELENOP,CCL18,IFITM2,PPARG,TIMP1,FGD2,IL-10	8142648;19492422;26287250;28904023;29762983;30525446;31196946;32325141;32485263;32497024;34659209;34845035;34845188;34956173;35422106
Malignant plasma cell	FRZB,IFI27,IL6R,DKK1,EDNRB	35145077
Mast cell	CD203c,c-Kit,CD2,Fc-epsilon RI-alpha,CD25,CD117,FcRI,CD33	10498606;11381374;20591187;22790101;26914980;33147277;33492611;34496018
Mast cell progenitor	CD71	29545397
Mast progenitor cell	CLC,MS4A2	34349096
Megakaryocyte	CD41,ITGA2B,PPBP,PF4,CD42b,CD148,CD48	31178255;33301706;33384332;34042332;34349096
Megakaryocyte progenitor cell	PLEK	32997960
Megakaryocyte-erythroid progenitor	CD34,CD38	28650480
Memory B cell	CEACAM21,CD21,Fc-receptor-like proteins,TLRs,CCR2,CD27	33024284
Memory regulatory T cell	FOXP3,CD4,CD3,CD25	35422106
Memory T cell	CD69,CD103	34852222
Mesenchymal cell	CD90,CD73,vimentin,VIM,CDH2	27110541;32485263;33303976
Mesenchymal progenitor cell	CD146	23766770
Mesenchymal stem cell	HLA-DR,CD13,CD34,CD45,CD14,CD105,CD29,STRO-1,CD90,CD73,CD271,SCA-1,CD44,HLA-ABC,SUSD2,PDGFR-alpha,CD4,CD49f,CD10,CD146,CXCR4,Nestin,CD19,Stro-1,ISLR,EPCAM,PDGFRA,CXCL12	19549397;19609939;19796241;21478116;22118886;22567895;23406305;23766770;23881068;23942284;24170370;26013602;26356872;26687821;27141940;28885289;29078802;29118937;29137121;29552046;31285761;31439548;31819035;31847864;33473154;35123072;35365767
Mesenchymal stromal cell	gp130,Leukemia inhibitory factor receptor,GD2,Fibroblast activation protein alpha,NG2,SUSD2,CD19,CD14,CD34,CD105,CD31,CD90,CD44,CD73,CD45,STRO-1,c-Kit,CD271,MSCA-1,CD147,CD276,HLA-ABC,CD59,CD81,CD98,CD47,CD29,Vimentin,CD151,CD13,beta-2-microglobulin,ISLR,PDGFRB,LEPR,CXCL12	16977637;17264296;18510677;19462316;23406305;23572135;23935020;24405801;25992577;26086188;26303631;29338788;31439548;33301706
Monocyte	CD31,CD14,CD16,CD11c,CD68,CSF3R,CD34,ITGAM,CD163,CD206,CD204,CD169,VCAN,S100A8,HLA-DR,CD64,CCR2,SLAN,CD15,S100A12,FCGR3A,MS4A7,SLC7A7,MAFB,LILRB1,CD11b,LRP1,CD86,BCL3,PSAP,SLC15A3,TUBB,CCL17,FCN1,FGD2,CTSS,CST3,LST1,LYZ	12459053;16635794;25369328;25852821;30804327;31473184;32325141;32497024;32735845;32814027;32849606;33242413;33707421;33846355;34108966;34302041;34659209;34845188;35260165;35297204;35422106
Monocyte derived dendritic cell	SIRPA,S100A8,CD206,S100A9,CD1a,CD209,CD1c,CD11c	29313948
Monocyte Myeloid-derived suppressor cell	CD11b,CD33,CD14	31404149
Monocyte progenitor cell	IRF8	32997960
Monocyte-DC progenitor	CD34,CD38,CD45RA,CD123,CD115	28650480;29313948
Monocyte-derived dendritic cell	CD206,CD14,CD1a,HLA-DR,CD64,BDCA1,FcεRI	31402908
Monocyte-derived macrophage	CD64,HLA-DR,CD68,CD14,CD163	31402908
MPO+ granulocyte	AZU1,MPO	34349096
Mucosa-associated invariant T cell	TRAV1–2,SLC4A10	34349096
Multilymphoid progenitor cell	CD45RA,CD34	31160568
Multiple myeloma cell	CD138	30683909
Multipotent mesenchymal stroma cell	CD105,CD11b,CD45,CD90,CD73,CD34,CD14,CD19,CD79a,CD271	16923606;26184166
Multipotent progenitor	CD34	28650480
Multipotent progenitor cell	CD34	31160568
Multipotent stromal cell	CD90,CD51,CD73,CD146,CD105	33561425
Myeloid stem cell	CD164	34103536
Myeloid cell	CD4,CD9,CD14,CD80,CD86,CD33,CD34,CD38,CD40,CD48,CD68,CD69,CD81,FLT3,CXCR3,ZAP70,MARCO,CD84,CD163,SIGLEC8,CD244,CD177,CD24,CD13,CD178,CD66b,CD193,CD194,CD195,CD115,CD23,CD32,CD16,CD15,CD183,CD25,CD122,CD123,CD130,CD212,CD49f,CD51,CD117,CD205,CD10,CD206,CD203c,CD31,CD45,CD62L,CD169,CD43,ST2,CD141,CD282,CD284,CD106,VEGF,CD218a,CD294,CD217,CD289,CD200R,CD192,CD11b,CD11c,CD165,CD198,CD3,CD45RA,CD45RO,…	30679799;32325141;32470390;33087716;33106165;33203843;33227818;33301706;33405950;33619369;34349096
Myeloid conventional dendritic cell	BDCA1,CD141,CD2,Fc-epsilon RI-alpha,CD1c,CLEC10A,SIRPA,BTLA,CLEC4A,CLEC9A,CADM1,CD11c,ILT1,DNAM-1,CD11b,XCR1,CD26,CD226,DCIR	29313948
Myeloid derived suppressor cell	CD11b,CD33	32497024
Naive CD4+ T cell	CD45RA,CCR7,LTB,CD4	30262565;34349096
Naive CD8+ T cell	CD45RA,CCR7,TCF7,NELL2,FOXP1,LEF1,SELL,IL7R,CD8A	30262565;33227818;34349096
Naive T cell	CCR5,CD45RO,CCR7	23044634
Naive T(Th0) cell	CD3E,IL7R,JUNB,IL32	35260165
Natural killer cell	CD34,CD10,CD38,KLRK1,KLRC2,FCGR3A,TBX21,KLRF1,CASP5,GZMB,TP53TG5,SPON2,L1TD1,GSG1,GNLY,FGFBP2,KLRC1,IL18RAP,NMUR1,KLRB1,NCR1,PTGDR,KLRD1,NCAM1,CLIC3,XCL1,CCL3,PRF1,CD127,CD3,IL2RB,GZMA,CD56,CD7,NKG7,CX3CR1,CXCR4	31160568;31467059;32325141;32470390;32814027;33227818;33242413;33602683;33707421;33963182;34349096;35260165
Neutrophil	CD16,CD11b,CD15,MPO,CD13,CD34,CD14,CD66b,CD49d,S100A8,IFITM2,STAT1,PI3,SLAMF6,GBP4,TAGAP,IRF1,TNFSF13B,GBP1,TAP1,IFIT3,GBP5,DUSP2,CXCL8,GDA,S100A6,LY6G,NGP,S100A9	31402908;31819035;32161403;32814027;34659209;34707603;35260165
Neutrophil progenitor cell	MPO	32997960
Non-classical monocyte	CX3CR1,CD16,SLAN	29313948;31402908
Osteoblast	ALP,STRO-1,Alkaline phosphatase	10457267;23935020
Plasma cell	CD138,CD117,CD269,CD319,CD54,CD229,CD27,CD38,SDC1,SLAMF7,TNFRSF17,IL6R,CD28,MZB1,IGLL5	10667416;11933459;14983940;15512818;24385542;24689045;26130131;30279229;31375813;32471990;32538534;33649772;33963182;34349096;34845188;35017721;35260165
Plasmacytoid dendritic cell	ILT3,BDCA-4,CD304,BDCA2,DR6,ILT7,NRP1,CD123,CD303,CLEC4C,Fc-epsilon RI-alpha,LILRA4,HLA-DR,CD45RA,BDCA4,GZMB,JCHAIN,TCL1A, LILRA4, HLA-DR	29313948;34349096;31402908;32735845;34659209
Polymorphonuclear myeloid-derived suppressor cell	CD33,CD15,CD11b	31404149
Pre-B cell	CD38,CD34,CD10,CD19,TCL1A	31160568;34349096
Pre-conventional dendritic cell	CD33,HLA-DR,FLT-3,BDCA4,BDCA2,CD123,CD45RA,CD303,CD304,CD117,CD116	31402908
Pre-dendritic cell	CD74,HLA-DPA1,FCER1A	35260165
Pre-monocytes	CD38,CLEC12A,CD64,CD135,CD45RA	26282340;28514689
Primitive stromal cell	LEPR,PDGFRA	33561425
Pro-B cell	RAG1,VPREB1	34349096
Progenitor cell	BAALC,CD34,CD133,CD117,CD38,CD49d,CD10-CD45RA-Flt3-CD71,CD10-CD45RA-Flt3,Sox2,Hes5,IRF7,IRF8	14585369;16707957;21574524;32735845;32814027;33242413;35177643;35260165
Proliferating stem cell	CD34,PAX5,Ki67	35422106
Regulatory T cell	CCR6,CCR4,FOXP3,CD25,CD4,CD45RA,IL2RA,IKZF2,CTLA4,IL10RA,TIGIT,FOXP3?+	21338515;22016675;34162888
Stem cell	GPR56,CD34,SOX2,IL1RAP,TIM3,CD26,CD117,CD123,CD36,CLL-1,CD25,CD33,SOX4,GAS1	31645648;31784425;31938047;32814027;32849491;34516827;35365767
Stromal cell	CD13,CD90,CD105,CD10,CD29,CD45,CD73,CD44,CD49a,CD166,CD34,CD146,STRO-1,CD271,FAP,ACTA2,TAGLN,CD3D,APOE,CXCL12,JUNB,CD31	17067679;20446813;23935020;26184166;28295901;33561425;34349096;35260165;35422106
T cell	CD3,CD2,CD3Z,GZMA,CD3D,CD8A,GZMM,GZMK,CD3G,TCRA,CCR7,NELL2,LAT,TRAC,CD27,RCAN3,CD28,LINC02446,CD8B,TRAT1,BCL11B,TRABD2A,CAMK4,CD127,LCK,TRBC2,CD4,CD8,CD7	23575078;30279229;31558714;31792411;32470390;32485263;32814027;33242413;34707603;35297204;35422106
T helper cell	CCR6,CCR4	21338515
T1 (Transitional) B cell	CD19,CD10,CD45,IgD,IgM	23731328
T2 (Transitional) B cell	CD45,CD19,IgM,CD10,IgD	23731328
Terminal effector T cell	CD45RA	34852222
Terminally differentiated effector memory CD4+ T cell	CD45RA	30262565
Terminally differentiated effector memory CD8+ T cell	CD45RA	30262565
Transitional B cell	CD19,CD10,CD45,IgD,IgM	23731328
