# Supplementary material for: HemaScope: A Tool for Analyzing Single-cell and Spatial Transcriptomics Data of Hematopoietic Cells
Source: Genomics Proteomics Bioinformatics. 2025 Jan 25;23(2):qzaf002. doi: 10.1093/gpbjnl/qzaf002 (PMC12374577; doi:10.1093/gpbjnl/qzaf002)
Supplement: qzaf002_Supplementary_Data [file qzaf002_supplementary_data.zip › Table S4.xlsx]

## Sheet: Table S4
Table S4 Marker genes of mouse hematopoietic cells
Note: M1 macrophage, M1-polarized macrophage; M2 macrophage, M2-polarized macrophage.
Cell types	Marker genes	PubMed ID
Adipocyte	Apoe,Lpl,Adipoq,Cebpb,Pparg,Cebpa,Plin1	32286228;34957577
Alternatively activated macrophage	Arg1,Retnla	34644537
Anti-inflammatory macrophage	Cx3cr1	33335088
B cell	B220,C-Kit,Cd43,Heat Stable Antigen(Hsa),Cd5,Cd19,Cd20,Cd45,Igm,Fcrla,Vpreb1,Igm,Mhcii,Cd19,Blk,Ebf1,Blnk,Vpreb3,Pax5,Cd79a,Cd45r,Iglc2,Ly6d,Cd23,Cd21,Cd40lg,Gzmb,Itga1,Eomes,Foxp3,Bcl11a,Ms4a1,Mzb1	3262642;6984001;7511630;8551222;9038709;11857343;14688067;16543069;20705088;23943443;29915358;31412241;31637999;31951368;32128842;32470390;33264626;34435359;34795279;34918874;35352063
Basophil	Cebpa,Gata2,Foxp1,Stat3,Runx1,Lmo4,Etv6,Pu.1,Prss34,Mpo,Cpa3,Mcpt8,Ifitm1,Srgn,Cd53,Ly6e,Alox5,Cd49b	26627738;29466336;29915358;33078414
Bone marrow cell	Cd11b	31391335
CD4 T follicular helper cell	Il21,Il4,Bcl6,Sh2d1a,Icos,Pdcd1,Cxcr5,Tox2,Ascl2	33201171
CD4+ T cell	Cd39,Foxp3,Pd-1,Cd4,Cd3e,Il-17	31836669;34435359;34795279;35178050
CD8+ T cell	Foxp3,Lag3,Cd36,Tigit,Cd39,Pd-1,Tim3,Helios,Tim-3,Cd8,Cd8a	31836669;32908002;34435359;34795279
CD8+ T Progenitor cell	Ly108,Tcf-1,Slamf6	33123174
CD8a+ dendritic cell	Cd8a,Acvrl1	27421479
Central memory T cell precursor	Ccr7,Il7r,Id3,Lef1,Slamf6	33201171
Classical monocyte	Ly6c,Cd11b,Ccr2	31402908
Common myeloid progenitor cell	Lin,Sca-1,Cd34,C-Kit	28584094
Conventional dendritic cell	Cd74,Cd11b,Sirpα,Zbtb46,Cd11c,Cd8α,Cd24,Clec9a,Xcr1,Cd103,Flt3,Mhc-Ii,Zbtb46	29915358;31402908;31849962
Conventional dendritic cell precursor	Ly6c,Ccr2	31213723
Cytotoxic T cell	Cd3e,Cd8a,Havcr2,Slamf1,Pdcd1,Lag3	30721153;33201171
Dendritic cell	Cd83,Cd80,Cd86,Mhc Class Ii,Stat3,Id2,Cebpa,Chd3,Nfe2,Foxp1,Cd74,Elf1,Pu.1,Sox4,Irf8,Etv6,Cd83,Cst3,Fscn1,Ifit1,H2-Eb1,Ccr7,Cd86,Ccl22,H2-Ab1,Cd11c,H2-Aa,Cd40,Plasmacytoid,Cd209,Xcr1,Cd11c,Langerhans,Itgax,Mhc Ii,Mhc-Ii,Cd44	10567699;22884511;26627738;27984734;28720900;29466336;29636699;30721153;31849962;31951368;32908002;33264626
Early erythroid cell	Car1,Klf1	31291568
Early mesenchymal progenitor cell	Thy1,Cd34,Clec3b,Gsn,Ly6a,Mfap5	32286228
Early osteoblastic cell	Col1a1,Msx2,Runx2,Alp	31277646
Endothelial cell	Cdh5,Pecam1,Cdh5,Flt1,Emcn,Erg,Cd31	30979687;31291568;32286228;32921258;33298886;34675917
Endothelial progenitor cell	Cd309,Cd34,Cd133,Cd31,Vecad,Flk1,Vwf	24247795;27186272;31921559
Eosinophil	Cebpe,Foxp1,Cebpa,Stat3,Prg2,Pu.1,Gfi1,Mpo,Etv6	26627738;29915358
Erythroblast	Ter119,Cd71	31412241
Erythroid cell	Tfrc,Alad,Hbb-Bt,Alas2,Hba-A1,Hba-A2,Car2,Bpgm,Rhd,Cpox,Cd71,Ter119	29466336;34893625
Erythroid precursor	Ter119,Cd71	21847081
Erythroid progenitor	Gata1,Klf1,Car1,Epor	25870109;32671208
Fibroblast	Col1a2,Acta2,Fbn1,Prrx1,Col6a2,Snail1,Fap	30979687;31921559;34893625
Germinal center T follicular helper cell	Cxcr5,Sh2d1a,Il4,Ascl2,Bcl6,Il21,Icos,Tox2,Pdcd1	33201171
Granulocyte	Cd48,Cd11b,Ly6g,Itgam,Cd11b,Ltf,Ngp,Gr1,Mac1,Ly6c2,Cebpe,Ly6g,1100001g20rik,Rhou,S100a8,Trem3,Cebpa,Pglyrp1,Camp,Lyz1	23226623;27984734;30721153;31291568;31412241;32179751;32470390;32859930
Granulocyte-monocyte progenitor	Sca-1,C-Kit,Lin,Cd34	28584094
Granulocytopoietic cell	Fcnb	32859930
Hematopoietic cell	C-Kit,Cd45,Cd247,Itgam,Ptprc,Cd19,Cd44,Cd43	26389592;32015345;32286228;33298886
Hematopoietic progenitor cell	Cd34,Sca-1,Flk2,C-Kit,Ctsg,Gfi1,Myl10,Hoxa9,Egfl7,Lmo2,Prtn3,Vwf,Klf1,Kit,Mpl,Meis1,Hoxb2,Hlf,Hoxb6,Hoxa3,Cd48,Cd150,Il-7r,Flt3,Dach1-Gfp,Ckit,Cd135	27365425;31921559;32470390;32842144;33077975;33357430;33754628;34918874
Hematopoietic stem cell	Cd117,Cd150,Sca-1,Cd48,Lin,Endomucin,C-Kit,Lima1,Tac1,Osbpl1a,Hoxb7,Shroom4,P2rx1,Snrpn,Pabpc4l,Pqlc3,Ppp1r16b,Cul7,Plcb4,Ltbp3,Ppp1r11,Igf1r,Hoxa9,Vldlr,Kazn,Tnk2,Arl10,Ncam2,Ndrg4,Hif3a,Cadps2,Psma8,Pbx3,Gulp1,Ocrl,Plp1,Klhl11,Vnn1,Nope,Tgm2,Krt1-18,Zfp945,Rbpms,Ttc8,Gnb4,Dhx57,Slc6a15,Ctnnal1,Pbld1,Cd74,Glis2,Ryr3,Btc,Glipr1l1,Zfp354a,Nap1l3,Cttnbp2nl,Bmp2,Sirt3,Rhobtb1,Acvr2a,Hoxa6,Arhgap29,E…	16314436;27009448;27225119;27365425;27984734;28479188;28584094;28790449;30728144;31167130;31851939;31921559;32109377;32286228;32470390;32791884;33357430;33649477;33754628;34363017;34767029
Hematopoietic stem cell/Multipotent progenitor	Procr,Hlf,Meis1,Mpl,Hoxa9	35399522;34525376
Hemogenic progenitor cell	Sca-1,Cd144,Cd133	31921559
Immature B cell	Igm,B220,Cd43	34435359;35386709
Immature dendritic cell	Cd74,Cst3,H2-Eb1,H2-Ab1,Cd86	27984734
Immune megakaryocyte	Lsp1,Cd53	34115843
Immunosuppressive macrophage	Ptgs2,Mrc1	33335088
Innate lymphoid cell	Cd90,Cd44	34193344
Innate lymphoid progenitor	Id2,Bcl11b,Gata3,Ly6a	34353913
Late erythroid cell	Hbb-Bs,Alas2	31291568
Late mesenchymal progenitor cell	Dkk3,Αsma,Tnn,Aspn,Ostn,Edil3,Postn	32286228
Late osteoblastic cell	Ocn,Opn	31277646
Leukocyte	Ptprc,Cd45	30721153;34324649
Long-term hematopoietic stem cell	Trpc6,Cish,F11r,Mmrn1,Tinagl1,Procr,Tie1,Tgm2,Esam,Scarf1	27365425
Lymphocyte	Cd8,Cd3,Cd2,Cd19,Cd56,Lsp1,Vpreb3,Ccr7,Ccr9,Flt3,Cd79a,Lck,Dntt,Mzb1,Vpreb1,Lef1,Igll1,Ccl5,C-Kit,Cd117,Cd3g,Cd79b,Klrf1	1700596;15982344;29466336;29915358;33264626;34003795;34795279
Lymphoid cell	Cd19,Cd79a	31291568
Lymphoid progenitor cell	Vpreb1,Dntt,Flt3	33077975;35354960
Lymphoid-primed multipotent progenitor cell	C-Kit,Sca-1,Cd34,Lin,Flt3,Procr,Ly86,H2-Ab1,Cd74,Ly6a,Jchain	28584094;36961818;24054998;31636466;37922454;30291229
M1 macrophage	D Mhc-Ii,Cd86,Indo,Inos,Ccl7,Cxcl2,Nos2,Il1b,Tnf	30770245;31987921;32051227;33536439
M2 macrophage	Il-13r-Alpha1,Il-10,Cd163,Arg-1,Cd206,Cd11b,F4/80,Ccl22,Mrc1,Arg1,Ccl13,Vegfa,Fizz1,Arg1,Tgfb,Ym1	24281978;29110715;29245934;30770245;31987921;32051227;33536439
Macrophage	F4/80,Cd13,Bm8,Cd16,Cd32,Cd11b,Mhc Class Ii,Mac-1,Pd-L2,Cd23,Cd206,Cd64,Cd163,C1qb,Itgam,Adgre1,Cd11b,Hp,F10,Gda,Sell,C3,Emilin2,Mki67,F5,Mac1,Gr1,Mertk,Cd24,Cd68,Cd45,Plet1,Mhc-Ii,H2-Ab1,Cd74,Cd38,H2-Aa,Tmem119,Mrc1,Ccr2,Cd192,C1qa,Pf4,Trem2,Ly86,Cxcl13,Cfp,Lyz2,Prg4,Crip1,Saa3,Ctsthbs1,Ctss,S100a4,Sytl1,Cd68,S100a6,Α-Sma,Cd115,Inos,Clec10a,Cd301,Lyz,Csf1r,Tie2,Vegfr2	3973536;7276827;9103234;11694622;12511413;18178715;20625006;22674393;24169290;24470386;27788572;29915358;30721153;30764877;31040105;31637999;31849962;31951368;31998844;32179751;32268097;32640217;33264626;33637528;34003795;34134472;34324649;34475225;34489438;34795279;35134139;35373291
Marrow adipogenic lineage precursor cell	Lepr	32286228
Mast cell	Flt3,Cd35,Cd115,F4/80,Cd23,Cd64,Cd32,Cd16,Cd119,Il-1r1,Cd122,Cd123,Cd126,Cd127,Cd41,Cd117,Cd206,Inos,Cd203c,Cd62l,Cd141,Cd90,Cd154,Sca-1,Cd11b,Cd11c,Cd13,Cd14,Cd170,Cd182,Cd19,Cd192,Cd193,Cd194,Cd1d,Cd218 Alpha,Cd24,Cd273,Cd282,Cd284,Cd294,Cd31,Cd33,Cd34,Cd357,Cd38,Cd40,Cd43,Cd44,Cd45,Cd45ro,Cd49b,Cd68,Cd69,Cd80,Cd84,Cd86,Cd87,Cd9,Cd93,Cx3cr1,Fc-Epsilon R1-Alpha,Il-1r,Il-1r2,Ly6c,Ly6g,Siglec-F,Fc…	12384153;23850674;29466336;35373291
Mature B cell	Igm	35386709
Mature dendritic cell	Cd40,I-Ad,Cd80,Cd86	31475002
Megakaryocyte	Cd41,Cd61,Pf4,Meis1,Stat3,Fli1,Foxp1,Gata2,Cited2,Pbx1,Mef2c,Etv6,Zfpm1,Itga2b,Vwf,Plek,Mpl,Kit,Gata-1,Cd41,Itgb3,Cd34,Mgk,Selp,Gp6,Gata-1,Gp1ba,Vwf,Pf4,Cd42	15001470;26627738;29466336;29915358;31042146;31291568;31311815;31412241;32295424;34115843
Megakaryocyte-erythroid progenitor	Col5a1,Hba-A1,Snca,Abcg4,Pklr,Smim1,Add2,Sptb,Paqr9,Prss50,Sca-1,C-Kit,Cd34,Lin	27365425;28584094
Memory-like CD8+ T cell	Tcf-1	33123174
Mesenchymal cell	Bmpr1a,Bmpr2,Cdh2,Prrx1,Prrx2,Ibsp,Col1a1,Alpl,Pdgfrb,Pdgfra,Fap	32286228;34893625
Mesenchymal progenitor cell	Tbx3,Hist1h1d,Irx5,Top2a,Alx4,Tbx2,Shox2	34903763
Mesenchymal stem cell	Cd44,Cd90,Sca-1,Cd29,Cd45,Pdgfr-Alpha,Ter119,Gd2,Cd11b,Cd106,Cd73,Cd105,Pdgfrα,Cd51	17939119;22781302;22889498;23766770;24107641;26303631;26781600;28189639;28537524;28701182;28846679;28921810;34002391
Mesenchymal stromal cell	Cd18,Cd34,Cd29,Cd90,Cd14,Cd44,Cd79a,Cd45rb,Mhc Class I,Cd13,Cd11a,Cd45,Mhc Class Ii,Lepr,Adipoq,Vcam	21196039;33301706
Migratory monocyte	Cd45	30661248
Monocyte	Cd11b,Cd48,Gr-1,Ly6c,Cited4,Phf10,Klf1,Phb2,Tcf3,Car2,Zfpm1,Mbd2,Gata1,Hba-A2,Gata2,E2f4,Beta-S,Hmgb3,Gfi1b,Cxcl2,Ifit1,Il1b,Ptgs2,Ly6e,Tnf,Cxcl3,Cebpb,Cxcl1,Ccl6,Il6,Cmpk2,Ctsd,Lyz2,Slpi,F13a1,Ly6c2,Csf1r,Ccr2,Trem2,Ly86,Emb,Gria3,S100a10,Hpse,Glipr1,Rassf4,Lgals1,Cxcr4,Mfsd1,1810006k21rik,Ak153212,Ly6c1,Tgfbi,Psma2,C1galt1c1,Rgs10,S100a4,Tfec,Mefv,Ctss,Prdx4,Tifab,Ass1,Clec7a,Ctsc,Papss2,Ms4a6c…	23226623;25852821;26627738;27984734;29466336;29915358;30764877;31412241;32859930;33264626;33637528;34795279;35243819;35373291
Monocyte Myeloid-derived suppressor cell	Ly6c,Cd11b	31404149
Monocyte progenitor	Elane,Irf8,Ly86,Csf1r	32579887
Monocyte-dendritic cell	Tsc22d1,F13a1,Ly6c2,Zbtb46,Klf4,Ly86,Irf5,Csf1r,Zeb2,Irf8,Batf3,Flt3,Adgre1,H2-Aa,Cx3cr1,Itgam,Ctss	32470390
Monocyte-derived dendritic cell	Ly6c,Cd11c,Sirpα,Cd11b,Mhc-Ii,Fcεri,F4/80,Cd64	31402908
Monocyte-derived macrophage	Cd68,Cd11b,F4/80,Cd64	31402908
Multiple pluripotent progenitor cell	Cd3,Cd11b,Cd19,C-Kit,Cas9,Gr-1,Ter119,B220,Sca-1,Cd4,Cd8	27984734
Multipotent hematopoietic stem cell	Dach1-Gfp,Il-7r,Flt3,C-Kit,Sca-1,Cd48,Cd150	33077975
Multipotent progenitor cell	Sca-1,Cd34,C-Kit,Cd32,Cd16,Lin,Flt3,Il7ra,Procr,Hlf,Gcnt2,Ckit,Cd48,Sca1	27365425;28584094;29466336;32286228
Myelo-monocytic progenitor cell	Lyz2,Ly6c2,Prtn3	32203468
Myeloid cell	Flt3,Cd35,Cd115,F4/80,Cd23,Cd64,Cd32,Cd16,Cd119,Il-1r1,Cd122,Cd123,Cd126,Cd127,Cd41,Cd117,Cd206,Inos,Cd203c,Cd62l,Cd141,Cd90,Cd154,Sca-1,Cd11b,Cd11c,Cd13,Cd14,Cd170,Cd182,Cd19,Cd192,Cd193,Cd194,Cd1d,Cd218 Alpha,Cd24,Cd273,Cd282,Cd284,Cd294,Cd31,Cd33,Cd34,Cd357,Cd38,Cd40,Cd43,Cd44,Cd45,Cd45ro,Cd49b,Cd68,Cd69,Cd80,Cd84,Cd86,Cd87,Cd9,Cd93,Cx3cr1,Fc-Epsilon R1-Alpha,Il-1r,Il-1r2,Ly6c,Ly6g,Siglec-F,Gr…	16543069;21148798;30737483;32179751;33264626;34003795;34174440
Myeloid derived suppressor cell	Ly6g,Cd39,Cd86,Cd206,Mhcii,Pdl1,Mhci,Gr-1,Cd11b	30721153;31836669;34675917
Myeloid progenitor cell	Sca1,Ter119,Cd19,Cd34,Cd11b,Cd3,C-Kit,B220,Cd4,Fcgr,Cd8,Gr-1	26627738
Naive mature neutrophil	Ly6g	35418110
Naive T cell	Cd62l	30721153
Natural killer cell	Cebpa,Stat3,Foxp1,Pu.1,Mpo,Ccl5,Etv6,Cd11c,Nk1-1,Klrb1,Cd56,Adamts14,Klrb1b,Ncr1,Klrd1,Xcl1,Klra8,Klrb1,Klrb1a,Ptger2,Ptger4,Nk1.1	26627738;27984734;30721153;31142737;32470390;32859930;33220234;33264626
Natural killer cell/T cell progenitor	Nkg7,Ncr1,Cd3e	37196065
Natural killer progenitor cell	Cd122	32406817
Neutrophil	Foxp1,Stat3,Gfi1,Pu.1,Cebpe,Etv6,Cebpa,Mpo,S100a9,Prtn3,Elane,S100a8,Lyz2,Ltf,Lcn2,Gstm1,Fcnb,Ly6a,Arg1,Cxcl10,Cd11b,Ly6g,Retnlg,Ly6c2,S100a11,Samsn1,Itgam,Ly6g,Cxcr2	26627738;29466336;29915358;30721153;31402908;31849962;31951368;32179751;33264626;33302977;34893625;35243819
Non-classical monocyte	Cx3cr1	31402908
Osteoblast	Pbglap,Bglap,Dmp1,Col1a1,Bglap2,Runx2,Sp7,Ibsp,Alpl	31130381;32286228;34725346
Osteoclast precursor cell	Cd45r,Cd117,Cd11b,Cd3,Cd115	16355275
Osteoprogenitor cell	Αsma	32286228
Pericyte	Pdgfrβ,Adipoq	32286228
Periosteal cell	Ctsk	34957577
Plasma cell	Cd138	19716372
Plasma progenitor	Ly6a,Jchain,Irf4	25894659
Plasmacytoid dendritic cell	Siglech,Ly6c,Siglech,Bst2,B220,Siglec-H	29915358;31402908;33264626
Plasmacytoid dendritic cell precursor	Ly6d,Ly6d,Cd81,Il7r,Cd81,Cd69,Cd2,Flt3,Il-7rα	31213723
Plasmacytoid dendritic cell progenitor cell	Il-7rα,Sca-1,Ly6d	31213723
Polymorphonuclear myeloid-derived suppressor cell	Ly6g,Cd11b	31404149
Polymorphonuclear neutrophil	Gr-1	11591793
Pre-adipocyte	Adipoq,Lepr	31949165
Pre-B cell	B220,Cd25	34435359;35386709
Pre-conventional dendritic cell	Flt-3,Zbtb46,Cd11c	31402908
Pre-haematopoietic stem cell	Cd41,C-Kit,Cd45,Cd201,Cd47,Cd31,Ter119	27225119
Pre-megakaryocyte-erythroid progenitor cell	Cd34,Lin,Sca-1,Cd150,C-Kit	28584094
Pre-osteoblast	Alpl,Postn	31949165
Pro-B cell	B220,Cd43	34435359;35386709
Progenitor cell	Cd34,C-Kit,Cd150,Sca-1,Flk2,Cd48,Fcrla	27365425;32859930
Progenitor-like CD8+ T cell	Tox,Tcf7	33123174
Regulatory T cell	Cd74,Foxp3,Il10,Cd81,Gzmb,Il2ra	33201171
Resident haematopoietic stem cell	Cx3cr1,Cd115,Flt3,C-Kit	30070144
Stage I neutrophil	Olfml2b,Golim4,Lyz1,Ltb4r1,Cybb,Tmem216,Gp1bb,Tesc,Cebpe,Ak153212,Igsf6,Pi16,S100a9,Crispld2,Tnfsf13b,Bc058988,Mgll,Cyba,Xdh,Lin28a,Pilrb2,Slc22a15,Id1,Lima1,Sorl1,Dgat2,Ccno,Mgst2,Syne1,Cd9,Arrb2,Ak045519,Mocos,Cd177,Slc40a1,Pram1,C5ar1,Fam160a2,Ly75,Tmem2,Arid3a,Camp,Cpne3,Dach1,Flot2,F5,Map3k9,Bc049730,Ak036462,Gca,Zmpste24,Igf2r,Plscr1,Chi3l3,Actn1,1810033b17rik,Lcn2,S100a8,4632428n05rik,Pirb…	29915358
Stage II neutrophil	Mar7,C130050o18rik,Dck,Rgs2,Stfa2l1,Rtp4,Wbp11,Dleu2,Ndrg1,Ak036535,H2-Q10,Sirpb1b,Rfwd3,Pprc1,Steap4,Fgl2,Ak019082,Tpd52,Pttg1,Mat2a,Gm11428,Csf3r,Slc25a33,Rchy1,Pnpla3,Fxyd5,Ifit1,Vnn3,Rnf149,Rsad2,St3gal6,Malat1,Ttc7,Ecd,Hist2h3c1,Trim30a,Isg15,Nup37,Uap1l1,Banf1,Oasl1,Il1rn,Stk17b,Zfp292,Copa,Loc100302688,Btg1,Gm5150,Tgfbi,Sfxn5,Nlrp12,Scyl2,Mpeg1,Creg1,Ier5,Selenof,Ccdc126,Mcl,Tspan13,Sirpb1…	29915358
Stem cell	Srgn,Gimap6,Aldoc,Mycn,H2-T10,Rgs1,Acot1,Zfp608,H2-T23,Myct1,H2-K1,H2-T22,Pglyrp2,Ptplad2,Cish,Leprel2,Rtp4,Ly6a,Gcnt2,Gabarapl1,Pdzk1ip1,Osbpl1a,Ptpn18,Mpl,Ptprcap,Fchsd2,Whamm,Arxes2,Cdhr4,Malat1,H2-T9,Nfe2,Lst1,Gm12185,Myl10,Cd81,Tnip3,4931406c07rik,Gimap1,Bgn,Cd74,Krt18,Mllt3,Eltd1,Car2,Pla2g16,Dapp1,Rbpms2,Oasl2,Ak046388,Ube2l6,Procr,Hoxb2,Wfdc2,Zfand5,Stxbp4,Lhcgr,Snord65,Tmem176b,Basp1,Gm6…	29915358;30413783;31130381;32286228;33264626;34818538;34957577
Stromal Cell	Ebf3,Kitl,Lepr	34957577
T cell	Cd5,Cd8a,Cd2,Cd4,Pdcd1,Ifng,Gzmb,Cd27,Cd44,Cd3,Cd3d,Cd28,Lat,Cd3g,Bcl11b,Cd45,Cd3e,Cd3d,Thy1,Itga2,Ptprc,Il2ra,Ctla4,Il7r,Cxcr5,Cd4,Icos	16543069;30721153;31412241;31637999;31951368;32470390;32719530;33264626;33649586;34795279
T follicular helper cell	Cxcr5,Il4,Il21,Bcl6,Pdcd1,Icos	33201171
T helper cell	Tbx21,Ifng,Id2,Cxcr6,Gzmb	33201171
