# Supplementary material for: HemaScope: A Tool for Analyzing Single-cell and Spatial Transcriptomics Data of Hematopoietic Cells
Source: Genomics Proteomics Bioinformatics. 2025 Jan 25;23(2):qzaf002. doi: 10.1093/gpbjnl/qzaf002 (PMC12374577; doi:10.1093/gpbjnl/qzaf002)
Supplement: qzaf002_Supplementary_Data [file qzaf002_supplementary_data.zip › Table S1.xlsx]

## Sheet: Sheet1
Table S1 Comparison of HemaScope with existing toolkits for scRNA-seq and ST data analysis
Note: scRNA-seq, single-cell RNA sequencing; ST, spatial transcriptomics; TF, transcription factor; DEGs, differentially expressed genes; CNV, copy number variation; GO, gene ontolog; KEGG, Kyoto encyclopedia of genes and genomes; GSVA, gene set variation analysis; SVF, spatially variable features; ICARUS, interactive single cell RNA-seq analysis with R-shiny using Seurat; ASAP, automated single-…
Toolkit	HemaScope	ICARUS [1]	ASAP [2]	alona [3]	Cellar [4]	SCiAp [5]	NASQAR [6]	SCTK2 [7]	Asc-Seurat [8]	ezSingleCell [9]	scCancer [10]	SingleCAnalyzer [11]	IBRAP [12]	bollito [13]	SINCERA [14]	Giotto [15]	Squidpy [16]	BayesTME [17]	10X Loupe Browser	Partek	BioTuring
scRNA-seq pipeline
Quality control	√	√	√	√	√	√	√	√	√	√	√	√	√	√	√	×	×	×	√	√	√
Clustering	√	√	√	√	√	√	√	√	√	√	√	√	√	√	√	×	×	×	√	√	√
Identify cell types	√	√	√	√	√	√	×	√	×	√	×	√	√	×	√	×	×	×	×	√	√
Visualization	√	√	√	√	√	√	√	√	√	√	√	√	√	√	√	×	×	×	√	√	√
Find DEGs and GO/KEGG/gene network analysis	√	√	√	√	√	√	√	√	√	√	√	√	√	√	√	×	×	×	√	√	√
Assign cell cycles	√	√	×	×	×	×	×	×	×	√	√	×	×	×	×	×	×	×	×	×	×
Calculate heterogeneity	√	×	×	×	×	×	×	×	×	×	×	×	×	×	×	×	×	×	×	×	×
Violin plot for marker genes	√	√	×	×	×	√	√	√	√	√	√	√	×	×	×	×	×	×	√	√	√
Calculate lineage scores	√	×	×	×	×	×	×	×	×	×	×	×	×	×	×	×	×	×	×	×	×
GSVA	√	×	×	×	×	×	×	√	×	×	√	×	×	×	×	×	×	×	×	×	×
Construct trajectories	√	×	×	×	×	√	×	√	√	×	×	√	√	√	×	×	×	×	×	×	√
TF analysis	√	×	×	×	×	×	×	×	×	×	×	×	×	×	√	×	×	×	×	×	×
Cell–cell interaction	√	×	×	×	×	×	×	×	×	√	√	×	√	×	×	×	×	×	×	×	×
ST pipeline
Quality control	√	×	×	×	×	×	×	×	×	√	×	×	×	×	×	√	√	√	√	√	√
Clustering	√	×	×	×	×	×	×	×	×	√	×	×	×	×	×	√	√	√	√	√	√
Find DEGs	√	×	×	×	×	×	×	×	×	√	×	×	×	×	×	√	√	√	√	√	√
Find SVFs	√	×	×	×	×	×	×	×	×	√	×	×	×	×	×	√	√	√	√	√	√
Cell–cell interaction	√	×	×	×	×	×	×	×	×	×	×	×	×	×	×	√	√	√	×	×	×
CNV analysis	√	×	×	×	×	×	×	×	×	×	×	×	×	×	×	×	×	×	×	×	×
Deconvolution	√	×	×	×	×	×	×	×	×	√	×	×	×	×	×	√	√	√	√	×	×
Assign cell cycles	√	×	×	×	×	×	×	×	×	×	×	×	×	×	×	×	×	×	×	×	×
Niche analysis	√	×	×	×	×	×	×	×	×	×	×	×	×	×	×	√	√	√	×	×	×
User-friendly features
R package/Python package	√	×	×	×	×	√	×	√	×	×	√	×	√	×	√	√	√	√	×	√	×
Shiny/Graphical user interface	√	√	×	×	×	×	√	√	√	√	×	×	√	×	×	√	√	×	√	√	√
Docker/Singularity	√	√	√	×	×	√	√	√	√	×	×	×	√	×	×	√	×	√	×	√	×
Cloud platform/Web server	√	√	√	√	√	√	√	√	√	√	×	√	×	×	×	×	×	×	×	√	√
Free	√	√	√	√	√	√	√	√	√	√	√	√	√	√	√	√	√	√	√	×	×
Hematopoietic cell-specific features
Marker genes	√	×	×	×	×	×	×	×	×	×	×	×	×	×	×	×	×	×	×	×	×
Hierarchical tree visualization	√	×	×	×	×	×	×	×	×	×	×	×	×	×	×	×	×	×	×	×	×
Lineage score	√	×	×	×	×	×	×	×	×	×	×	×	×	×	×	×	×	×	×	×	×
Cell cycle score	√	√	×	×	×	×	×	×	×	√	√	×	×	×	×	×	×	×	×	×	×
References [1] Jiang A, Lehnert K, You L, Snell RG. ICARUS, an interactive web server for single cell RNA-seq analysis. Nucleic Acids Res 2022;50:W427–33. [2] David FPA, Litovchenko M, Deplancke B, Gardeux V. ASAP 2020 update: an open, scalable and interactive web-based portal for (single-cell) omics analyses. Nucleic Acids Res 2020;48:W403–14. [3] Franzen O, Bjorkegren JLM. alona: a web server f…
