# Supplementary material for: HemaScope: A Tool for Analyzing Single-cell and Spatial Transcriptomics Data of Hematopoietic Cells
Source: Genomics Proteomics Bioinformatics. 2025 Jan 25;23(2):qzaf002. doi: 10.1093/gpbjnl/qzaf002 (PMC12374577; doi:10.1093/gpbjnl/qzaf002)
Supplement: qzaf002_Supplementary_Data [file qzaf002_supplementary_data.zip › Table S9.xlsx]

## Sheet: Table S8. The statistical resul
Table S9 The statistical results on cell types, cell counts and percentages
Note: The proportions of each cell type were rounded to three decimal places during the calculation and then expressed as percentages.
Cell types	Cell counts	Percentages
1 CD4+ naive T cells	22930	0.179
2 CD4+ memory T cells	19343	0.151
3 CD14+ monocytes	14387	0.112
4 CD8+ effector T cells	14263	0.111
5 Natural killer cells (1)	7828	0.061
6 Late erythrocytes (1)	7699	0.06
7 CD20+ B cells (1)	7697	0.06
8 CD8+ naive T cells	5644	0.044
9 Late erythroid progenitors	5569	0.043
10 Early erythrocytes	4842	0.038
11 HSPC and Monocyte progenitors	3550	0.028
12 CD20+ B cells (2)	3490	0.027
13 Natural killer cells (2)	2520	0.02
14 CD16+ monocytes	1794	0.014
15 Early erythroid progenitors	1782	0.014
16 CD10+ B cells	1513	0.012
17 Dendritic cells	1005	0.008
18 Plasma cells	942	0.007
19 Late erythrocytes (2)	581	0.005
20 Progenitor B cells	413	0.003
21 Plasmacytoid dendritic cells	406	0.003
22 Megakaryocytes	241	0.002
Total	128439
