# Supplementary material for: HemaScope: A Tool for Analyzing Single-cell and Spatial Transcriptomics Data of Hematopoietic Cells
Source: Genomics Proteomics Bioinformatics. 2025 Jan 25;23(2):qzaf002. doi: 10.1093/gpbjnl/qzaf002 (PMC12374577; doi:10.1093/gpbjnl/qzaf002)
Supplement: qzaf002_Supplementary_Data [file qzaf002_supplementary_data.zip › Table S6.xlsx]

## Sheet: human
Table S6 Lineage-related genes for humans
Note: HSPC, hematopoietic stem and progenitor cell; Myeloid, myeloid lineage cell; T/NK, T cell/natural killer cell
HSPC	Myeloid	B cell	T/NK
CD34	LYZ	CD79A	CD3D
KIT	CD36	IGLL1	CD3E
AVP	MPO	RAG1	CD8A
FLT3	FCGR1A	RAG2	CCR7
MME	CD4	VPREB1	IL7R
CD7	CD14	MME	SELL
CD38	CD300E	IL7R	KLRG1
CSF1R	ITGAX	DNTT	CD27
FCGR1A	FCGR3A	MKI67	GNLY
MPO	FLT3	PCNA	NKG7
ELANE	AXL	TCL1A	PDCD1
IL3RA	SIGLEC6	MS4A1	TNFRSF9
	CLEC4C	IGHD	LAG3
	IRF4	CD27	CD160
	LILRA4	IGHG3	CD4
	IL3RA		CD40LG
	IRF8		IL2RA
	IRF7		FOXP3
	XCR1		DUSP4
	CD1C		IL2RB
	THBD		KLRF1
	MRC1		FCGR3A
	CD34		NCAM1
	KIT		XCL1
	ITGA2B		MKI67
	PF4		PCNA
	CD9		KLRF
	ENG
	KLF
	TFRC
